# Supplementary material for: Problem nutrients in diet of under-five children and district food security status: Linear programming analyses of 37 stunting priority districts in Indonesia
Source: PLoS One. 2024 Dec 19;19(12):e0314552. doi: 10.1371/journal.pone.0314552 (PMC11658495; doi:10.1371/journal.pone.0314552)
Supplement: S1 Table — (XLSX) [file pone.0314552.s001.xlsx]

## Sheet: S1_Nutrient-dense foods
Food group	District	Food Sources	>5% contrb. to intake	Serving Size	Food Energy (%)	Protein (%)	Fat (%)	Carbohydrate(%)	Calcium (%)	Vitamin C (%)	Thiamin (%)	Riboflavin (%)	Niacin (%)	Vitamin B-6 (%)	Folate (%)	Vitamin B-12 (%)	Vitamin A RE (%)	Vitamin A RAE (%)	Iron(%)	Zinc(%)
Composite	Solok	Tim Bayam Hati Ayam	0	150	6	15.1	2.5	6.2	7.3	19.1	7.2	29.5	0.1	18.4	61	26	72.8	0	16.3	14.6
Composite	Kerinci	MSF_Bubur Ayam Kedelai	0	150	9.8	17.8	10.7	6.7	3.9	0.4	6.9	10.8	0.1	7.5	7.8	0.4	0	0	11.8	21.1
Composite	Bolaang Mongondow	Bubur Manado	0	200	3.3	2.7	0.5	5.2	3.9	22.2	5.3	11.5	0.1	8.3	10.6	0.1	26.8	0	4.9	4.1
Composite	Aceh Timur	Gulai Sayur Pliek U	0	40	2.2	5.6	3.4	1.1	4.4	29.3	2.8	3.7	4.5	8.7	24.7	0.2	26.3	0	4.9	6.6
Dairy	Pekalongan	Fresh Milk	0	200	1.4	5.6	10.5	4.8	3.3	0.4	0	24.6	1.1	14.2	0.9	7.2	0.9	2	0.9	7.4
Fruits	Nganjuk	Kolang-Kaling	0	20	5.2	4	5.7	5	11.9	27.1	6.5	15.9	5.5	7.8	3.6	20.4	24.3	27	10.1	22.8
Fruits	Nganjuk	Snake Fruit (Salak)	0	60	7.6	16.9	15	0.3	9	0	7.7	20.5	1.2	19.6	0.4	33.5	8.4	31	18.4	13.8
Fruits	Nganjuk	Apple	0	125	4.5	3.5	4.1	5	16.3	0	10.5	12.6	9.1	5.4	2.5	10.7	13.2	14.6	2.2	6.5
Fruits	Nganjuk	Banana, Ambon Var	0	45	6	3.8	6.3	6.6	1.1	0.9	13.4	0.8	8.7	7.1	3.5	2.2	2	2.2	5.8	5.8
Fruits	Nganjuk	Water Melon (Semangka)	0	75	34.2	22.2	4.6	54.6	29.9	0	24.8	2.1	18.1	6.7	0.8	0.5	0	0	21.4	2.7
Fruits	Pekalongan	Guava	0	100	0.7	0.8	0.4	6.1	0.2	16.6	2.2	3.7	6.7	7.8	3.5	0	0.6	0.2	5.2	4.6
Fruits	Nganjuk	Papaya	0	40	2	9.7	1.7	0.2	1.7	1.2	1.5	1.7	5.8	8.5	5	20.4	1.2	0	3.8	4.8
Legume	Tanggamus	Tempeh, Raw	0	55	10.2	25.4	10.8	`	22.6	0	14.9	38.3	25.9	8.9	21.3	0.1	6.2	0	25.9	15.7
Legume	Lebak	Endel Bns,Mature Seeds,Raw (Biji Kcg Endel)	0	70	2.5	11	2.4	15.4	1.4	0.4	27.8	9.6	3.3	7.1	31.1	0	0.2	0.1	18.3	19.8
Legume	Kutai Barat	Mungbean Oilcake (Ampas Kcg Ijo)	0	50	7.1	12.9	0.9	8.9	6.6	3.5	11.2	2.6	4.3	2.5	30.8	0.1	0	1.2	14	9.4
Legume	Pekalongan	Soybean Milk	0	220	0.9	6.7	7.4	5.5	1.6	0.8	19.2	10.8	6.9	12.5	3.1	0	0.1	0	7.3	2
Legume	Majalengka	Tofu	0	39	2.1	7.5	3	0.4	6	1.3	6.2	3.5	1.1	0.7	3.8	0.2	0	0	8.9	6.2
MFE	Kepulauan Sula	Fish, Tuna (Tongkol)	0	84	18	54.3	7.6	11.4	32.2	0.2	55.2	11.8	84.8	71.5	0	56	55.1	68.5	36.6	63.6
MFE	Kampar	Chicken, Meat	0	54	11.5	19.7	22.3	0	1.1	3.4	5.4	13.3	44.5	18.2	5.9	7.7	0	25.1	9.8	16.2
MFE	Aceh Timur	Egg, Hen, Whole, Raw (Ayam Ras)	0	55	9.5	25.4	19.6	0.3	14.6	0	10	42.1	1.8	22.4	1.5	98.6	21.8	37.1	26.1	28.3
MFE	Bolaang Mongondow	Oci/Kembung, Fish	0	57	7	34.2	5.9	0.8	14.2	0	19.1	2.4	2	17.8	0.4	77.2	2.2	8.8	6	20.7
MFE	Sampang	Pindang Layang, Fish	0	60	5.6	22	2.6	0	4.3	0	2.6	5.1	10	8.6	5.3	14.2	4.7	8.3	11.6	7.8
MFE	Parigi Moutong	Cakalang, Fish	0	84	5.5	23.8	1.1	2.1	2.9	0.1	10.6	4.6	55.4	40.6	7.4	29.2	3	19.5	8.7
MFE	Nunukan	Crab	0	300	4.6	12.4	3.3	3.2	9	0	1.4	5	6.9	5.7	8.3	42.1	1.7	5.4	3	9.6
MFE	Kolaka	Shrimps, Fresh	0	3.3	21.7	0.2	0	9.7	0	0.5	20.9	14.7	5.3	1.9	6.9	30.2	31.2	13.9
MFE	Kerinci	Chicken Liver	0	45	2.4	6.8	4	0.1	2.7	0	8.9	31.8	4.9	12.8	0	13.4	47	75.1	16.9	1.6
MFE	Pekalongan	Duck Eggs	0	60	1.1	7.1	10.7	1.3	1	0	18.3	10.7	0.3	9.8	3	6.5	2.3	1.6	5.1	8.3
MFE	Bima	Fish, Milk Fish (Bandeng)	0	56	5.6	20.5	6.9	0	4.2	0	0.7	2.7	23.8	18.9	4.5	45.9	2.1	5.1	1.4	7.4
MFE	Sampang	Beef Meatballs	0	50	7.5	9.5	15.2	0	0.2	0	2.1	4.4	5.4	7.6	1.7	10.6	0	0	3.4	18.3
MFE	Kampar	Fish, Fresh Water (Patin)	0	108	1.8	9.9	1	0	0.9	2	3.9	4.8	6.3	6	3.4	17.1	1.9	2.7	7.5	9.3
MFE	Tanggamus	Fish Chips	0	123	4.1	0.5	0.1	8.3	2.1	0	11.7	1.6	3	23	6.1	78.6	0	0	3.7	1.2
Starchy grain	Manokwari	Sweet Corn	0	225	0.8	1.3	0.1	1.3	0.4	5.7	2.2	5.9	1.3	5	8.8	0.1	0	0	1.3	5.1
Starchy root	Memberamo Tengah	Sweet Potato White, Raw	0	110	10.8	2.2	1.4	16.7	8.3	43.6	29	8	8.9	20.7	14.3	0.4	2.4	5.5	7.6	7.1
Vegetables	Nganjuk	Jackfruit,Raw	0	25	6.7	19.1	8.2	3.3	10.9	0	8.2	21.4	20.5	13.9	17.4	0.2	3.6	0	16.5	15.8
Vegetables	Mamasa	Casava leaves	0	20	1.8	5	1.1	2	10	66.2	1.9	5	5.5	4.3	27	0.1	29.2	34.1	5.2	18.1
Vegetables	Bolaang Mongondow	Water spinach (Kangkung)	0	20	0.8	2.8	0.6	0.8	3.6	17.2	2.6	14.5	10	27.5	38.4	0.1	31.7	62.6	8.8	3.8
Vegetables	Bima	Moringa Leaves (Kelor)	0	10	1	1.4	0.5	1.2	24.7	8.8	3.6	1.4	4.3	15.9	3.4	0.1	12.4	24	7.3	1.4
Vegetables	Memberamo Tengah	Pumpkin Leaves	0	25	0.9	4.6	0.3	0.8	3.3	4	1.9	11.1	6.2	3.6	8	0.1	3.8	14.9	7.9	2.2
Vegetables	Bantul	Seaweed,Agar,Raw	0	250	0.7	4	0	7.6	1.9	0	2.3	6.5	1.6	4.6	15.2	0	0	0	24.1	21.4
