# Supplementary material for: Problem nutrients in diet of under-five children and district food security status: Linear programming analyses of 37 stunting priority districts in Indonesia
Source: PLoS One. 2024 Dec 19;19(12):e0314552. doi: 10.1371/journal.pone.0314552 (PMC11658495; doi:10.1371/journal.pone.0314552)
Supplement: S2 Table — (XLSX) [file pone.0314552.s002.xlsx]

## Sheet: S2_LP summary 6-11mo
No	District	Analysis	No	<100%AKG <65% AKG	Protein %	Fat %	Calcium %	Vit C %	Thiamin %	Riboflavin %	Niacin %	Vit B-6 %	Folate %	Vit B-12 %	Vit A RE %	Iron %	Zinc %
1	Aceh Timur	Optimised Diets - FP	1		172.1	100.4	160.3	78.5	132.7	169.6	66.3	110.5	68.7	1475.1	420.7	37	100.6
1		Optimised Diets - No-FP	2	3	146.2	106.1	160.5	102.9	146.4	247.9	90.8	109.7	99	1771.8	528.5	47.5	130.5
1		Best-case scenario	3	3	154.5	114.6	174.7	107.5	152.1	219.1	92.2	115.2	63.1	1738.3	397.6	45.9	132.5
1		Worst-case scenario	4	5	110.7	91.7	129	60.4	91.2	118.7	54	62.8	43.3	151.7	317.1	27	71.6
1		Eggs7MyFSpecial2FishWOBones4VitASOVeg5	5	1	166	96	135.8	65.2	114.2	150.4	66.3	110.1	83.8	1400.9	470.2	33	81.8
2	Bangka	Optimised Diets - FP	1		116.5	98.6	158.7	125.3	120.5	204.8	119.5	187.3	131.3	175.1	593.9	39.4	135.2
2		Optimised Diets - No-FP	2	1	136	101.6	183.5	151.3	163.3	247	118.1	176.5	100	419.8	453.9	55.1	168.9
2		Best-case scenario	3	1	140.3	120.3	191.3	159.1	180.6	257.5	194.5	206.4	108.6	430.2	494.6	55.3	180.2
2		Worst-case scenario	4	4	91.3	81.5	109.6	65.1	84.7	113.8	70.4	51.2	48.4	32	310.7	20	66.5
2		MyFoodsSpecial7 - DGLV2 - Breastmilk7.1 - meatfishegg5 - refined12 - bakey4	5	0	187.8	88.8	158.6	131.4	159.7	333.5	196	385.2	514	511	1826.2	76.4	140.4
3	Bantul	Optimised Diets - FP	1		104.6	92.3	169.6	108.7	139.3	155.6	100	165.3	79.8	48.2	339.1	35.1	96.9
3		Optimised Diets - No-FP	2	1	111.4	103.9	222.8	163.3	176.1	242.7	132.6	184.5	106.7	100	456.7	64.5	171.1
3		Best-case scenario	3	1	125.3	112.8	238.6	198.3	201.9	264.6	162.9	238.7	152.5	126.7	520.3	72.1	188.7
3		Worst-case scenario	4	5	87.5	85.4	118.6	77.1	83	112.5	64.1	50.4	44.9	22.6	306.1	22.8	65.9
3		FortSweetBake14 - FortGrain3 - VitCVeg7 - OthersStarchy2 - VitAVeg10	5	2	94.2	95.6	142.5	112.4	97.5	135.3	87.1	143.7	88.5	33.3	373.4	29.6	82.5
4	Bengkulu Utara	Optimised Diets - FP	1		113.5	96.4	173	140.5	122.2	175.9	106.5	106.3	90.3	77.8	424.6	40.5	124
4		Optimised Diets - No-FP	2	1	139	108.4	215	189.6	150.4	274.4	143	164.6	107.3	148.5	541.9	60.9	196.2
4		Best-case scenario	3	1	147.1	125.7	236.4	210.3	157.6	310.2	149.9	194.1	123.7	170.8	624.7	60.9	213.7
4		Worst-case scenario	4	4	91.5	90.6	120.3	69.8	81.7	115	67.9	48.3	46.2	30.1	318.7	25.3	67.7
4		mfe6_egg3_fishwobones2 - veg14 - dglv7 - katuk2 - fortbakery7	5	2	107.8	97.2	128.9	98.4	81.7	122.4	75.1	76.2	73.3	37.4	387	28.9	75.5
5	Bima	Optimised Diets - FP	1		112.5	104.8	163.1	96.1	155.5	170.1	109.2	131.3	63.9	54	336	39.2	102.4
5		Optimised Diets - No-FP	2	3	126.1	107.1	204.9	105.5	177.4	192	125	201.4	91.6	66	368.9	47.5	116.3
5		Best-case scenario	3	3	131.9	112.1	216.1	107.5	187.1	194.2	147.5	217	92	66.7	394.1	49.1	119.7
5		Worst-case scenario	4	3	101.2	96.1	122	78.2	92.3	111.6	82.1	74.5	54.5	32.9	308.6	25.3	74.7
5		bakeryenriched6 - egg1 - kelor4 - kangkung4	5	2	105.7	96.9	150.5	85.2	96.8	117.4	91.9	123.4	71	40	333.7	30.2	81.7
6	Bolaang Mongondow	Optimised Diets - FP	1		116.9	99.7	209	132.8	146.4	214.2	115.5	210.3	52.6	113.8	425.1	49.2	122
6		Optimised Diets - No-FP	2	2	124.6	107.8	217.4	167.6	162.2	333.5	114.8	210.4	76.1	229.6	567.4	63.9	188.2
6		Best-case scenario	3	2	136.9	120.6	247.5	187	172.2	355.8	207.1	293.4	80.8	267.9	604.3	69.4	224.8
6		Worst-case scenario	4	6	90.9	86.5	131.3	73	86.4	104.5	63.6	49.1	41.3	22.4	307.1	23.3	59.9
6		snacks7 - fruits5 - organmeat2 - otherfruit5 - sybean2	5	3	106.3	89.7	136.1	75.4	107.8	164.2	69.6	106.2	50.8	115.5	411.9	34	62.5
7	Bondowoso	Optimised Diets - FP	1		126.7	107	151	115.3	103.9	179	97.1	100	72.2	436.9	384.2	35.5	132.4
7		Optimised Diets - No-FP	2	2	147.2	100	155.6	121.8	116.5	168.1	237.2	171.4	83.2	118.3	401.2	40.6	124.5
7		Best-case scenario	3	2	155.6	125.7	186.9	137.6	135.1	211.9	249.5	187.1	84	469.4	446.3	47.5	164
7		Worst-case scenario	4	3	95.8	95.1	120	77.2	83.1	124.1	69.5	60.4	48.3	69	333.5	25.3	94.7
7		Fishwobone8 - Soy4 - DGLV12 - SweetBakeFort3	5	2	132.2	99.3	138.7	90.9	101	137.1	220.6	148.8	58.5	93.7	392.8	32.9	103.6
8	Bone	Optimised Diets - FP	1		119.9	108.6	161.9	105.5	161.9	217.2	97.1	94.1	85.9	106.2	379.1	41.7	130.1
8		Optimised Diets - No-FP	2	1	131.8	107.2	188.8	117.3	183.3	245.1	117.7	145.3	100	110.6	401.3	53.2	142.4
8		Best-case scenario	3	1	140.6	112.6	213.2	122.9	194.7	260.1	118.8	164.6	107.5	113.4	418.2	54.3	147.5
8		Worst-case scenario	4	2	103.3	99.2	145.9	82.5	116.5	185	81.9	69	60.5	75.3	348.5	35.3	107
8		CHICKENLIVER7 - DGLV4 - TEMPE3 - VitA-OVeg7	5	0	157.3	102.9	136.8	65.2	158.5	355	112.7	158.6	68.8	352.6	705.2	69.9	73.7
9	Buleleng	Optimised Diets - FP	1		129.8	100	133.1	90.2	140.5	148.1	119	107.8	101.7	46.5	385.5	47.2	97.3
9		Optimised Diets - No-FP	2	2	164.7	114.3	148.6	100	152.4	167.2	179.6	128.2	100	54.7	412.3	54.5	118.2
9		Best-case scenario	3	2	173.2	127.5	166	109.9	165.3	183.3	196.7	201	131.6	58.2	433	55.4	120.5
9		Worst-case scenario	4	7	86.3	85.4	84.9	57.5	65.8	78.3	58.4	43.8	45	20.3	296.4	16.1	55.1
9		bakeryfort4 - tempe2 - soybean4 - mfe7_poultry4_egg2_liver1 - veg14_dglv3	5	2	130.3	97.9	103.2	75.7	79.3	120.4	112.7	82.9	72.2	45.8	385	27.3	70.1
10	Jember	Optimised Diets - FP	1		96.3	98.7	107.3	65.9	75.7	99.8	63.5	58.1	77.2	33.8	327.1	23.5	60
10		Optimised Diets - No-FP	2	4	116.3	102	164.4	114.3	109.3	194.1	90	87.6	72.7	100	415.7	38.2	135.6
10		Best-case scenario	3	3	118.6	137.2	177.1	124.1	121.7	210.3	95.1	90.3	105.8	115.4	429.7	41.5	149.8
10		Worst-case scenario	4	8	68.4	88.8	70.5	55.6	44.6	69.5	43.3	31	45.5	20.2	298.9	13.7	43.6
10		bakeryfort4 - soybean4 - mfe7_procmeat4_fishwobone1_liver1 - dglv6 - veg10	5	1	101.3	94.5	110.1	67.5	70.4	121.7	78.9	94	76.1	71.3	389.9	27.3	66.8
11	Kampar	Optimised Diets - FP	1		136	100.7	167.8	97.1	147.4	194.5	132.8	124.8	77.8	172.2	420.2	43.4	117.7
11		Optimised Diets - No-FP	2	2	131.5	101	180.4	111.6	153.5	212	104.2	120.5	94.9	153.6	468.6	47.2	116.2
11		Best-case scenario	3	2	140.4	108.3	204.1	123.9	201.2	251.1	146.6	190.8	99.3	203	498	50.2	136.1
11		Worst-case scenario	4	4	107.6	95.6	126.5	71.1	96.4	121.4	74.6	54.8	52.8	58.6	325.1	27.1	76.4
11		Egg3_DGLV4_Nut1_Sweetbakef5	5	1	114.7	103.5	144.7	87.5	110.1	143.5	86.3	72.1	80.6	81	373.4	35.1	98.4
12	Kediri	Optimised Diets - FP	1		261.8	126.1	174.4	108	1332.4	2437.9	1398.6	1053.3	71.3	270.3	419.9	100	288.3
12		Optimised Diets - No-FP	2	0	154.7	125	213.8	182	629.6	1388.2	733.2	687.9	100	563.4	525.9	100	343.2
12		Best-case scenario	3	0	333.7	161.7	257.2	208.3	2023.6	2888.9	2602.6	2462.8	118.6	868.5	592.4	154.1	452.6
12		Worst-case scenario	4	4	93.6	94	125.1	84	86.2	143	70.6	55.3	53.8	55.3	345.4	27.7	91.1
12		ProcMeat2 - FortSweetBake12 - DGLV7 - VitCFruit2 - VitCVeg2	5	1	97.6	102.4	133.7	107.1	88.5	156.2	74.8	73.2	90.6	76.3	420.9	31.3	109.9
13	Kepulauan Aru	Optimised Diets - FP	1		110.2	103.5	206.3	131	167.5	226.9	110.3	157	64.2	94.6	385.4	47.3	138.6
13		Optimised Diets - No-FP	2	2	129	109.9	228.1	144.4	185.1	274.4	112	189.9	73.6	125.8	402.2	55.4	156.2
13		Best-case scenario	3	2	134.4	122.5	244.4	155.8	197.9	274.7	138.3	201	75.4	138.6	419	57.3	169.3
13		Worst-case scenario	4	4	94.9	98.5	145.1	90	103.8	178.4	70.7	64.8	46.5	63.3	338.7	33.4	94
13		cakalang3 - eggs4 - DGLV7 - papaya4 - bbfc4	5	1	110.1	103.5	154.7	134.7	117.7	180.2	101.5	93.5	68.1	68.4	399.7	39.2	98.7
14	Kepulauan Sula	Optimised Diets - FP	1		110.2	89.8	194.1	96.9	134.8	125.8	100	159.6	46.7	36	320.3	32.2	71.2
14		Optimised Diets - No-FP	2	2	179.8	100	246.2	134.5	245.2	215.1	416.5	434.2	72.9	120.9	441	51.3	170.7
14		Best-case scenario	3	2	193.6	106.7	293.4	147.7	280.4	219.1	490.3	607.5	73.5	121	444.6	58.4	177
14		Worst-case scenario	4	7	90.6	74.9	125.5	55.7	87.8	69.7	59.8	39.1	34.8	20.9	294.7	16.9	44.3
14		MFE9 - Drumstick4 - Mungbean3 - Banana4	5	2	169.5	77.7	188.8	67.6	192.8	86.2	389.1	383.2	69.8	53.3	356.5	37.1	100.1
15	Kerinci	Optimised Diets - FP	1		131.1	95.9	132.9	78.8	109	118	104.2	100	61.2	149.1	315.7	31.4	77.3
15		Optimised Diets - No-FP	2	1	166.4	108.8	163.4	119.2	156.2	274.6	120.6	150.9	100	1413.2	392.6	61.3	155.4
15		Best-case scenario	3	1	181.4	145.2	199.2	144.7	178.3	300	171.1	251	132.1	1434.1	479.2	62.3	182.9
15		Worst-case scenario	4	8	78.3	80.7	89	55.6	66.7	63.8	44.2	28.6	35.2	19.3	294.7	12.4	42.3
15		spFood3 - mfe7_egg4_liver1 - veg14 - othveg4 - dglv7 - bakeryunfort5 - fishwobone2 - fishpatin1 - soybean7	5	2	137.8	88.7	111.9	77.1	120	234.4	72.6	118.4	59.8	439.8	450.4	43.6	85.4
16	Kolaka	Optimised Diets - FP	1		108.3	96.5	164.8	96.8	146.5	174.4	100	120.3	65	100	364.1	32	104.4
16		Optimised Diets - No-FP	2	2	127	106.1	224.8	130.8	209	276.5	149.9	172.4	90.2	129.1	421.2	52.8	158.7
16		Best-case scenario	3	2	133.2	119.7	256.4	138.2	217	294.6	169.1	213.4	93.6	332.2	450.7	54.9	174
16		Worst-case scenario	4	7	91	87	111	56.2	77.6	74	54.4	43.2	45.3	24	302.6	16.7	53
16		spFoodLiver3 - mfe14 - quail4 - fishwobone4 - papaya1 - veg14 - dglv7 - carrot4	5	1	154.3	96.7	106.8	75.6	107.5	298.4	76.5	144.9	96.5	234.6	593.7	48.3	72.6
17	Kutai Barat	Optimised Diets - FP	1		125.5	101.5	213.7	133.6	139.9	178.3	129.5	239.9	50.1	67	342.7	47.7	121.2
17		Optimised Diets - No-FP	2	3	125.9	100	199.2	111	117.3	178.4	101.2	113.2	76.1	81	460.3	48.1	129.2
17		Best-case scenario	3	3	148	118	254.5	161.8	176.9	214.9	166.2	300	83.7	85.3	495.1	60.3	188.5
17		Worst-case scenario	4	6	97.5	87.9	125.6	61.3	71.9	94.7	64.3	37.1	43.2	19.4	299.9	17.3	65.5
17		organmeat3 - cookbean3 - DGLV7 - fortifgrain7	5	1	133.6	87.1	170.6	96.5	134.6	173.5	97.6	178.3	96.9	114.1	458.9	49	86.8
18	Lebak	Optimised Diets - FP	1		109.4	97	131.9	85.9	94.2	107.1	89.3	148.2	88.7	31	322.4	29.5	73.2
18		Optimised Diets - No-FP	2	2	144.6	106.4	174.7	111.5	138.3	171	138.2	250.1	125.9	59.5	382	56	118.4
18		Best-case scenario	3	2	167.6	127.9	189.7	123.6	155.7	180.7	179.1	274.2	166.2	62.7	399.8	58.3	132.1
18		Worst-case scenario	4	8	81.3	90.2	69.3	55.6	50	79.9	51.4	37.5	41.7	20.9	296	17.8	49.4
18		FortSweetBake10 - Legume7 - DGLV6 - Poultry3 - FishWithoutBone3	5	2	130.7	104.7	95.2	74.2	72.4	109.5	110.5	173.9	96.9	33.5	342.4	32.8	81.1
19	Lingga	Optimised Diets - FP	1		124.6	94.6	180.9	112.4	156.4	191.1	122.4	224.2	136.8	331.8	544.1	44.7	103.3
19		Optimised Diets - No-FP	2	0	185.6	102.6	220.6	199.3	200.1	466.5	223.4	406.8	518.6	593.3	1885.8	100	248
19		Best-case scenario	3	1	153.5	124.1	239.6	187.3	247	338.7	170.9	244.5	140.8	889.3	499.9	65.9	241.3
19		Worst-case scenario	4	7	86.1	79.9	105.8	55.6	81.4	86.6	55.1	36.8	40.2	19.5	294.7	17.8	52.5
19		breastmilk7.1 - egg3 - spinachliver7 - enriched3	5	0	184.6	90.9	163.3	141.1	152.3	353.3	189.3	422.6	503.6	962.8	1820.6	77.1	144.9
20	Majalengka	Optimised Diets - FP	1		115.2	119.1	216.4	179.1	143.7	317.4	150.2	104.8	81.1	186.3	486.8	55.5	230.5
20		Optimised Diets - No-FP	2	1	123.8	117.4	221.8	210	160.6	348.6	117.9	130.8	100	222.8	594.8	69.4	231.2
		Best-case scenario	3	1	129	123	235.3	244.1	169.4	369.9	170.3	157.2	119.8	307.3	639.9	69.5	244.4
20		Worst-case scenario	4	1	107.2	111.3	199.9	165.4	132.7	279	99.1	95.1	70.1	158.4	459.8	50.4	201.5
20		Veg14 - OrgMeat2 - VitAVeg14 - VitAFruit2	5	1	112.2	111.9	200.2	192.6	138.5	302.4	106	116.5	82.5	195	561	57	201.5
21	Mamasa	Optimised Diets - FP	1		109.9	105.4	174.5	172.2	160.1	230.1	113.2	182.2	88.7	135.4	454.3	46.2	175.9
21		Optimised Diets - No-FP	2	1	123.8	110.6	222.1	192.1	166.1	301.2	126.1	170.7	100	175.3	593.7	63.1	229.7
21		Best-case scenario	3	1	139.5	121.7	242.6	233.7	198.6	335.5	145	246.4	119.9	221.6	626.7	63.1	249.9
21		Worst-case scenario	4	4	90.5	92.1	126.7	93.1	97.2	135.1	75.5	62.3	56.6	55.1	343.3	25.2	91
21		CHICKENLIVER3 - CHICKENEGG2 - CASSAVALEAVES3 - LEGUMES3	5	1	122.8	96.8	125.8	94.5	121.1	217.9	85	96.1	67.9	182.5	498.4	43.7	80.6
22	Memberamo Tengah	Optimised Diets - FP	1		98.8	96.5	130.8	113.2	182.7	212	116.3	154.9	94.9	71.5	369.2	32.8	120.4
22		Optimised Diets - No-FP	2	1	103.3	103	172.9	157.5	207.9	294.6	131.1	171	100	128.9	434.3	46.8	181.4
22		Best-case scenario	3	1	111.5	108	174	162.1	210.7	300.8	145.9	239.5	116.9	136.5	452.8	47.4	185.1
22		Worst-case scenario	4	7	81.2	78.4	90.1	62.9	77.6	71.9	57.2	54.5	55.8	20.3	298	14.9	44.8
22		biscuit1 - sagu1 - wholegrains5 - banana5 - chikenmeat1 - vegetables3 - casavaleaves1	5	1	92.2	84.9	89.8	75	169.2	209.1	90.5	191.9	84.9	123.2	426.5	30.4	65.7
24	Manokwari	Optimised Diets - FP	1		107	107	181.7	139	212.7	235.3	151.2	176.1	82.2	136.2	450.9	73.1	141.8
24		Optimised Diets - No-FP	2	1	134.8	107.2	218.2	137.5	206.4	275.6	204.6	200.5	104.4	327.5	525.2	97.4	164.1
24		Best-case scenario	3		175.6	125.2	246.7	225	282.2	310.6	224.9	294.2	134	416	587.6	97.4	181.6
24		Worst-case scenario	4	5	79.6	92.3	101.7	65.5	87.8	97.9	69.9	62.7	46.2	23.4	301.3	21.3	62.9
24		VitaminADLGV7 - FWB3 - BreastMilk4 - SBPEF7	5	1	127.9	98.1	154.8	91.8	137.1	144.6	118.5	126.3	86.4	87.8	339.7	54.8	108.6
23	Manggarai Barat	Optimised Diets - FP	1		140	105.8	188.4	150.7	137.8	289.8	195.8	160.6	99	172.1	640.8	53	176.2
23		Optimised Diets - No-FP	2	1	169.2	111.8	201.9	161.3	149.5	321.3	249.7	216	100	211.3	684.5	62.8	194.6
23		Best-case scenario	3	1	174.6	137.3	233.9	194.7	153.5	352.7	262.8	233.1	108.6	215.9	763.5	63.4	228.3
23		Worst-case scenario	4	4	92.8	95	124.1	79.1	87.3	130.8	56.9	56.7	43.5	76.5	342.3	28.1	88.3
23		Quaileg6 - FishwithoutBone3 - Vegetables15	5	1	124.4	99.3	145.7	109.6	96.5	182.6	118.9	187.4	87.7	110.6	613.4	32.3	97.9
25	Muara Enim	Optimised Diets - FP	1		104.6	97.3	148.1	100	169.2	174.7	121.4	88.3	84.2	84.9	351.1	39.7	112.4
25		Optimised Diets - No-FP	2	1	123.3	108.9	206.6	184.6	202.2	330.7	139.1	144.1	100	189.2	518.3	66.6	205.1
25		Best-case scenario	3	1	129.3	119.4	215	193.3	225.8	348.2	155.1	189.7	131	249	538.3	67.4	211.4
25		Worst-case scenario	4	7	83.6	80.9	81.4	55.6	70.1	78.5	58.3	32.4	43.8	20	294.8	17.7	47.7
25		mfe7_fishwobone4_egg3_liver1 - bakeryunfort4 - dglv2 - starchy4 - fortgrain2 - fishchip1	5	2	115.3	88.5	97.1	71.2	131.5	146.7	85.4	103.2	57.1	138.9	364	31.7	65.9
26	Nganjuk	Optimised Diets - FP	1		121.5	106.3	172.6	155.4	185.8	220.3	100.2	110.3	101.7	113.1	435.9	51.6	171.5
26		Optimised Diets - No-FP	2	1	135.3	108.1	201.9	182.4	224.3	279.4	108.2	107.3	105.8	152.7	475.8	65.3	220.4
26		Best-case scenario	3	1	142.4	121.1	229.9	206.5	275.9	348.9	181.5	176	136.7	180.3	534.2	65.3	235.2
26		Worst-case scenario	4	7	84.5	71.1	67.3	55.6	72.9	86.5	52.2	23.7	35	19.3	294.7	6.5	54.9
26		oatmeal1 - mfe7 - egg3 - fishwobones1 - veg14_dglv7	5	2	113.8	81.1	88.7	69.4	144.6	101.7	65.8	69.9	65.6	33	366	20.7	78
27	Nunukan	Optimised Diets - FP	1		114.9	100.6	214.8	147.6	144.7	217.5	115.9	182.7	57.6	97.2	383.5	47.8	147.5
27		Optimised Diets - No-FP	2	2	118	100	215.8	155.5	149.4	241.4	114.3	184.7	72.1	120.5	413.6	48.4	166.2
27		Best-case scenario	3	2	133.2	107	250.8	171.2	164.8	246.5	139.3	301.8	80.7	139.5	440.8	54.8	173.6
27		Worst-case scenario	4	4	97.7	85	131.9	73.6	93.1	108.4	65.7	42.6	50.8	45	326	24	73
27		dglv7 - smallwholefish2 - organmeat4 - cookbean2	5	1	135.6	89.8	152.6	93.3	128.1	202.4	82.7	127.7	99.9	174.2	493.8	48.4	91.9
28	Parigi Moutong	Optimised Diets - FP	1		124.8	103.1	169.3	142.6	137.4	267	159.7	129.1	94.3	237.2	497.5	44.5	186.2
28		Optimised Diets - No-FP	2	1	147.8	104.8	200.8	157.1	159.8	288.4	214.6	207.2	113.3	270.1	528.2	57.8	203.2
28		Best-case scenario	3	1	157.5	110.8	237.9	175.7	178.4	316.5	265.4	389.7	120.6	306.8	578.3	57.8	224.9
28		Worst-case scenario	4	4	100.7	82.7	116.1	71.3	99.3	108.1	73.2	53.3	45.9	52.7	319.8	23.8	70.9
28		mfe6_fishwobone3_egg1 - spFoodBinteBiluhuta3 - veg7_dglv5 - TuberSuweg2	5	1	146	82.7	119.5	71	120.1	111	180.5	167.3	73.2	191.7	416.8	27.2	71.8
29	Pekalongan	Optimised Diets - FP	1		107.3	92.4	132	78.6	100	141.4	82	72.4	75.8	58.4	340	31	76.8
29		Optimised Diets - No-FP	2	1	140.9	100	187	122.6	159.3	227.3	131.4	126.2	100	105.8	514.4	59.2	135.4
29		Best-case scenario	3	1	147.7	104.2	194.8	171.8	186.2	237.9	139.1	167.7	132.6	126.2	583.4	60	147.4
29		Worst-case scenario	4	7	90.2	83.3	96.6	55.6	70.1	81.3	59.9	43.1	45	21.5	304.1	20.8	51.5
29		Soybean7 - FishWithoutBone3 - MFE9 - DGLV9 - Veg14 - Fruit7	5	2	125.8	87.6	124.4	85.7	88	119.9	85.7	86.2	72.8	57.7	439.4	28.5	67.2
30	Pohuwatu	Optimised Diets - FP	1		119.1	94.1	212.5	113.7	150	152.4	115.9	244.9	72	32.7	327.9	46.2	88.8
30		Optimised Diets - No-FP	2	1	140.4	106.1	231.6	152.7	186.3	298.4	140.8	150.9	100	165.3	455.4	63.5	208.2
30		Best-case scenario	3	1	150.2	119.9	254.3	165.1	208.5	315.5	232.5	353.6	137.5	180.1	486.9	64	224.5
30		Worst-case scenario	4	8	79	82.4	81.3	55.7	59.8	74.4	48.4	39.1	36.1	20.6	295.3	15.4	45.2
30		FORTIMILK7 - MUNGBEAN CAKE1 - CHICKENEGG2 - DGLV2 - MFE7 - CHICKENLIVER5	5	0	147.9	102.9	155.3	107.6	154.5	368.9	94.2	147.4	75	377.4	695.9	69.1	131.4
31	Sampang	Optimised Diets - FP	1		124.5	104.4	168.7	96.9	159.6	188.4	111.9	97.5	70	118.5	367.2	38.8	133.7
31		Optimised Diets - No-FP	2	2	123.3	110.6	226.2	170.3	180.2	318	127.4	124.5	93	170.9	470.1	61.6	222.3
31		Best-case scenario	3	2	142.1	121.9	250.7	185.1	199.4	335.4	156.4	165.4	95	220	517.4	64.1	246.9
31		Worst-case scenario	4	3	98.7	94.9	138.2	85.3	99.6	160.3	81	60.4	54	74.3	346.9	31	112.5
31		Vege12 - Legumes2 - EGG2-Fish2	5	2	110.6	95.4	152.3	97.1	107.3	177	85.7	69.5	59.2	78.3	371.3	34.7	115.5
32	Simalungun	Optimised Diets - FP	1		141.6	100	145.2	74.6	132.5	117.3	72	108.5	60.2	358.3	343.2	28	85.6
32		Optimised Diets - No-FP	2	3	144	100.6	143.3	98.6	117.9	140.1	101.8	107.9	86.2	107	409.9	33.4	102.5
32		Best-case scenario	3	2	160.7	103.4	172.4	104	148.2	148.8	106.1	134.8	88.3	416.8	420.5	39	113.3
32		Worst-case scenario	4	3	120.8	93.2	132	69.7	90.4	99.9	64.2	73.6	49.2	82.9	328.4	25.6	80.6
32		Catfish9Broccoli9DayokNabinatur3	5	1	162.7	90.3	114.8	83	102.4	204.5	126.3	82.3	193.9	704	816.5	38.2	94
33	Solok	Optimised Diets - FP	1		112	101	146.4	64	122	151.6	98.8	94.1	72.4	424.2	411.1	33.4	66.8
33		Optimised Diets - No-FP	2	3	120.7	102.8	157.8	76.6	133.6	203.8	100	135.8	120.7	644	601.7	43.3	81.6
		Best-case scenario	3	3	121.7	104.8	174.7	80.5	145.5	208.8	130.7	148.4	123.2	664	603.8	43.6	81.7
33		Worst-case scenario	4	5	103.4	96.8	140.6	59.3	108.4	119.6	86.5	75.4	47.3	42.7	320.2	27.7	59.8
33		MSE3 - egghen1 - tuna1 - fruit2 - vege7 - myspecialfood3	5	1	121	100.6	145.9	70.5	132	192.7	115.7	130.9	120	512.7	583.8	40.5	79.5
34	Tanah Bumbu	Optimised Diets - FP	1		104	100.3	161.8	104	102.5	160	90.1	131.6	75.7	59.4	365.1	35.7	100
34		Optimised Diets - No-FP	2	2	106.6	103	176.8	125.5	127.3	218.7	100.7	130.1	89.6	100	423.2	47.4	146.3
34		Best-case scenario	3	1	119.7	112.2	240.1	181.8	162	303.7	128.1	184.4	103.7	164.9	497.1	60.2	209.3
34		Worst-case scenario	4	6	89.8	93.4	103.4	66.6	69.5	96.8	63.9	56.8	58.6	22.3	306.3	24.4	59.5
34		mfe7_egg4_fishwibone3 - enrichedgrain7 - veg14_dglv7	5	2	117.3	98.2	125.9	84.3	82.5	128.6	81	132.5	71.8	53.7	414.2	31.5	74.5
35	Tanggamus	Optimised Diets - FP	1		136	100.7	167.8	97.1	147.4	194.5	132.8	124.8	77.8	172.2	420.2	43.4	117.7
35		Optimised Diets - No-FP	2	2	131.5	101	180.4	111.6	153.5	212	104.2	120.5	94.9	153.6	468.6	47.2	116.2
35		Best-case scenario	3	1	158.9	125.6	222.4	144.1	178.5	242.1	204.9	259.1	111.8	167.6	548.1	55.5	157
35		Worst-case scenario	4	4	107.6	95.6	126.5	71.1	96.4	121.4	74.6	54.8	52.8	58.6	325.1	27.1	76.4
35		Egg3_DGLV4_Nut1_Sweetbakef5	5	1	114.7	103.5	144.7	87.5	110.1	143.5	86.3	72.1	80.6	81	373.4	35.1	98.4
36	Sintang	Optimised Diets - FP	1		106.9	103.3	131.2	100	139.2	120.4	109	113.6	73.2	77.2	386.6	33.2	73.6
36		Optimised Diets - No-FP	2	1	148.8	113.7	179.9	176.7	154.9	260.6	107.9	163	100	161	517.7	60.5	141.4
36		Best-case scenario	3	1	187.2	134.8	211.9	211.6	198.1	290.4	145.6	200.1	118	205.9	585.3	65.6	181
36		Worst-case scenario	4	8	88	79.2	88.3	55.6	66.6	61.5	44.7	29.3	35.8	19.3	294.7	15.3	42.1
36		egg7 - vitafruit1 - vitadglv6 - hatiayam1 - biskuit3 - alpukat1	5	2	130.2	100.4	111.8	67.8	107.7	166.3	62.7	99.4	68.8	104.7	396.5	35.5	70
37	Kapuas	Optimised Diets - FP	1		107.3	102.4	183.2	93.8	166.1	141.7	145.8	164.4	54.9	28.2	312.1	55.1	110.9
37		Optimised Diets - No-FP	2	2	115	109.3	221.5	121.1	220.2	246.2	159	172.9	76.7	100	408.7	83.4	179.4
37		Best-case scenario	3	2	129.2	126.6	243	136	251.2	281.5	185	221.9	80.6	104.7	423.3	85.8	186.1
37		Worst-case scenario	4	6	87.6	90.7	111.8	55.6	92.9	96	69.4	33.1	41.5	19.2	295.1	22.4	62.8
37		veg6 - vitadglv2 - egg2 - hatiayam1 - biskuit4	5	5	97.3	92.8	141.4	57.8	153.2	137.5	115.2	46.7	58.5	45.3	324.6	60.5	104.1
