# Supplementary material for: Problem nutrients in diet of under-five children and district food security status: Linear programming analyses of 37 stunting priority districts in Indonesia
Source: PLoS One. 2024 Dec 19;19(12):e0314552. doi: 10.1371/journal.pone.0314552 (PMC11658495; doi:10.1371/journal.pone.0314552)
Supplement: S3 Table — (XLSX) [file pone.0314552.s003.xlsx]

## Sheet: S3_LP summary 12-23mo
No	District	Analysis	No	<100%AKG <65% AKG	Protein %	Fat %	Calcium %	Vit C %	Thiamin %	Riboflavin %	Niacin %	Vit B-6 %	Folate %	Vit B-12 %	Vit A RE %	Iron %	Zinc %
1	Aceh Timur	Optimised Diets - FP	1		216.1	101.4	75.9	87.7	161.4	134.2	188.3	139.6	20.8	735.5	321.8	119.7	188.1
1		Optimised Diets - No-FP	2	2	225.4	102.3	87.4	104.4	179	142.3	207	144.8	25.1	721.4	332	128.4	157.7
		Best-case scenario	3	2	229.5	111.1	87.8	109.8	189.5	159.3	209.7	150.1	26.8	738.3	342.3	133.5	205.9
1		Worst-case scenario	4	1	163.5	94.4	65.9	65.5	125.1	96.7	109.8	77.6	16.7	95.4	286.4	94	135.1
1		Egg3x, FishwoBone8x, Poultry2x, spFood2x	5	1	190.5	94.6	66.1	69.1	134.7	101.2	162.6	120.1	18.3	689.9	296.1	97.4	136.5
2	Bangka	Optimised Diets - FP	1		207.9	114.3	100	238.7	160.8	309.7	165.9	153.7	82.5	288.4	471.2	132.8	306
2		Optimised Diets - No-FP	2	1	132.3	108.4	100	150.1	135.8	161.7	100	101.2	90.4	172	395.3	104.3	155.6
		Best-case scenario	3	1	255.2	149.8	171.8	453.2	230.9	520	264.2	347.8	90.4	2079.3	767.3	225.8	466.6
2		Worst-case scenario	4	7	125.9	61.8	43.8	61.8	91.1	68.9	51.2	56.4	29.3	70.5	258.1	54	88.1
2		refinedgrain21 - DGLV4 - Fishwobones5 - mungbean3 - kidneybean1 - otakotak3	5	0	170.9	73.8	77.4	78.6	95.4	94.4	88.6	79.6	69.9	188.8	282.3	80.1	93.2
3	Bantul	Optimised Diets - with FG	1		480.3	225.9	89.7	174.7	2959.4	1897.5	2500.5	4305	100	2016.8	351.4	345.4	405.3
3		Optimised Diets - without FG	2	0	121.6	132.2	100	198.5	177.7	181.7	104.1	148.5	100	108.6	485.4	108.9	121.2
		Best-case scenario	3	0	1013.9	409.7	158.5	396.3	7997.7	7749	8076.1	10996	204.9	17658	752.3	745.9	868.2
3		Worst-case scenario	4	7	113.7	75.5	51.5	60.9	80.9	68.2	60	29.8	20.5	18.7	259	65.6	55.3
3		BBC14 - FortSweetBake7 - Veg18 - DGLV10 - VitAOtherVeg7 - Legume14 - Soy10 - MFE14 - Egg7 - Fish7	5	1	248.6	85.6	69.2	92.6	320.8	350.1	324.5	526.9	47.4	1090.7	365.7	127.7	121.1
4	Bengkulu Utara	Optimised Diets - with FG	1		155.6	91.7	102.2	154.6	144.5	145.9	109.8	112.9	85.9	116	472.5	100	100
4		Optimised Diets - without FG	2	0	135.4	100	100	220	142.6	148.9	100.4	108.8	100	100	504.4	100	100
		Best-case scenario	3	0	281.2	123	138.2	315.9	210.6	274.4	204.7	208.2	121.2	346.9	685.6	160.3	215
4		Worst-case scenario	4	8	114.1	67.3	72.9	61.5	90.2	51.3	62.7	27.3	19.7	19.4	267.3	51.8	47.9
4		veg14 - vegkangkung4 - mfe14 - egg5 - fishwobones4 - fruitvitC2 - cerealbev2 - bread2	5	1	172.1	80.4	88.1	86.1	122.3	117.2	85.5	93.2	60.6	85.2	323.9	84.3	75.4
5	Bima	Optimised Diets - FP	1		202.8	130	109.4	117.7	215.1	220.6	177.5	164.9	69.8	213.7	390.7	133.5	185
5		Optimised Diets - No-FP	2	1	205.9	129.8	100	149.8	217.6	238.3	177.5	182.8	98.3	207.4	452.6	131	172.8
5		Best-case scenario	3	1	215.6	139.5	125.6	169.7	251.7	253.6	252.5	246.4	98.6	259.6	501	165.4	221.7
5		Worst-case scenario	4	1	164	121.2	68.4	95.3	170.2	171.7	146.4	90	55.9	105.8	309.9	94.6	148.5
5		kcijo1 - kangkung4	5	0	164.5	121.2	68.7	97.1	170.5	175	147.3	98.8	67.6	106.2	322.4	97.2	148.8
6	Bolaang Mongondow	Optimised Diets - FP	1		203.2	140.5	101.4	131.8	158.2	258.4	100	114.8	48.7	401.3	467.4	145.3	179.9
6		Optimised Diets - No-FP	2	1	228.1	130.3	100	141.4	160.6	195.5	256.8	214.7	78.4	389.7	410.4	137.2	179.6
6		Best-case scenario	3	1	230.9	142.8	110.3	144	177.1	291.8	445.2	266.7	80.8	516.1	525.7	169.5	199.5
6		Worst-case scenario	4	1	186.1	128.6	86	83.4	129	138.9	74.8	98.7	34.6	159.9	319.2	108.8	114.9
6		veg7-fishwithoutbone7-vAgdlv7-egg7-mungbean3	5	0	221.8	127.4	85.2	87.5	1148.9	1178.3	161.3	891.8	95.9	159.8	358.8	119.3	137.4
7	Bondowoso	Optimised Diets - FP	1	2	162.9	121.5	101.4	133.2	134	185.7	106.7	91.6	35.3	149.4	382	107.6	153
7		Optimised Diets - No-FP	2	1	194.2	104.8	110.5	169.8	167.4	209.9	197.8	121.3	55.4	141.7	409	135	162.8
7		Best-case scenario	3	1	205.1	132.5	119.6	175.2	175.8	241.7	241.4	149.4	55.4	177.7	455	150.9	186
7		Worst-case scenario	4	3	136.6	96.5	77.5	66.1	107.2	103.3	82.6	50.6	26.7	41.6	278.8	82.1	84
7		Soy9 - FishwoBone6 - DGLV8 - VitAFruit1 - bakery6 - mungbean2 - organmeat 1	5	1	172.7	93.5	80.8	99.4	135.1	124	156	85.5	46.1	89	365	102.2	91.2
8	Bone	Optimised Diets - FP	1		200.5	126.7	102.4	101.7	150.7	220	156.9	125.3	64.6	181.6	349	101.6	134
8		Optimised Diets - No-FP	2	1	203.3	127.6	126	126.3	160.4	233	171.4	173.1	76.4	196.5	379	115.6	153
8		Best-case scenario	3	1	214	133.9	133.1	141.9	204.4	302.9	239.7	194.2	76.4	292.2	399.9	134.4	160.2
8		Worst-case scenario	4	1	168.4	119.7	84.7	85	115.5	152	85	88.5	52.9	94.1	323.3	82.6	107.1
8		FishwoBones4 - PUMPKIN4 - LEGUMES8	5	0	182.9	115.9	80.6	77.4	109.8	143.3	98.6	96.3	68.3	90.5	315.6	77.2	106.2
9	Buleleng	Optimised Diets - FP	1		240.2	120.3	107.2	248.7	162.8	246.1	194.5	155.3	100	264.6	531	155.3	334.6
9		Optimised Diets - No-FP	2	0	146.8	117.8	119.9	357.2	189.5	336.7	159	141.6	100	198.9	678	148.4	262.7
9		Best-case scenario	3	0	289.6	164.6	152.2	400.5	261.3	466.3	332.3	292.4	125.6	506.8	827.6	235.4	490.2
9		Worst-case scenario	4	2	138.7	90.8	64.2	71.5	109.6	142.6	103.1	72.6	34.4	66.1	305.9	94.3	136
9		MungbeanDried1 - SweetenBakUnfort7 - FluidForti14 - SweetOrange2 - Egg7	5	0	159.1	93.7	89.4	177.5	148.8	241.6	94.3	66.4	70.1	144.5	375.2	127.2	198.4
10	Jember	Optimised Diets - FP	1		171	161.3	111	210.1	137.9	288	121.2	105.2	45.5	210.7	482.2	134.7	243.6
10		Optimised Diets - No-FP	2	1	185.8	153.4	116.4	218	152.7	303.4	130.9	111.8	57.1	204.3	498.2	144.3	247.6
10		Best-case scenario	3	1	187.4	164.6	126.8	234.9	161.8	322.5	163.6	146.6	57.1	223.4	592.8	155.7	265
10		Worst-case scenario	4	1	161.3	151.9	98.6	160.1	122.4	260.6	103.4	86.1	41.4	165.9	395.8	123.5	206
10		soy7-dglv7-egg7-mungbean3	5	0	187.7	152.3	101.3	162.7	1146.8	1283	186.2	864	89.2	161.2	433.4	140.4	227
11	Kampar	Optimised Diets - FP	1		148.9	73.2	92.7	110.5	142.5	100.6	100	100	30	100	374.9	100	2.6
11		Optimised Diets - No-FP	2	2	236.3	100	100	162.6	182.4	203.8	157.7	152.7	66.8	223.1	473.4	135.6	5.3
11		Best-case scenario	3	2	251	108.5	115.1	182.3	198.5	215	177.1	205	67.4	254.9	506.7	148.4	6.1
11		Worst-case scenario	4	8	127.6	58	72.6	61.1	102.6	50.4	72.2	27.2	16.7	18.3	258.1	63.8	1.4
11		mfe14 - fishwobones5_egg4 - fortmilksg3 - veg14 - dglv5 - bakeryunfort3	5	2	169	73.3	80.4	96.1	113.8	108.4	87.9	73.2	29.8	73.5	339.9	88.6	3.1
12	Kediri	Optimised Diets - FP	1		174.9	137	135.7	299.9	227.5	431.5	129.3	130.2	79.4	284.4	561.3	187.8	350.1
12		Optimised Diets - No-FP	2	0	150.5	135.2	119.8	283	294	441.4	147.2	112.4	100	230	543.3	176.4	302.8
12		Best-case scenario	3	0	210.3	151.1	169	402.3	317.1	533.7	186.7	180.1	119.6	402.9	717.9	260.5	451.6
12		Worst-case scenario	4	1	146.1	120.7	94.5	139.3	156.3	323.9	106.2	76.8	50.7	134	361.5	139.4	199.8
12		cblp1 - sbpe/f2 - fruit2 - VAdglv10	5	0	149.8	120.9	99.9	148	165.1	326	113.7	82.4	68.4	134.9	394.1	154.7	210.7
13	Kepulauan Aru	Optimised Diets - FP	1		234.2	93.5	124.6	159.6	173.4	234.2	246.3	173.5	52.7	222.2	415.4	143.2	185.5
13		Optimised Diets - No-FP	2	1	248.7	100	143.4	282.2	181.8	329.2	417.5	258.3	93.4	340.2	527.7	172.3	269.8
13		Best-case scenario	3	1	271.4	129.4	175.7	311.5	230.1	359.9	472.5	373.4	93.4	364.4	582.7	209.5	308.5
13		Worst-case scenario	4	3	129.5	75.7	88.1	71.2	108.7	90.7	75.2	47.9	24.1	60.6	293.7	79.2	78.5
13		cakalang7 - Katuk3 - bakerybfc2 - papaya7	5	1	182.3	75.9	90.7	206.5	118.4	94.5	291.4	150.7	52.5	110.1	419.4	104.5	82.5
14	Kepulauan Sula	Optimised Diets - FP	1		238.1	134	120.4	116.8	232.8	135.5	510.5	425.6	24.4	122.6	375.2	117.9	188.6
14		Optimised Diets - No-FP	2	1	246.7	128.5	121.8	136.2	222.8	155.8	469.1	396.6	49.2	148.3	429.8	125.7	195.1
14		Best-case scenario	3	1	272	155.4	156.5	180.7	289.3	195.7	630.6	570.7	49.2	172.3	534.2	153.7	236.3
14		Worst-case scenario	4	3	130.4	104.4	79.3	62.4	110.7	72.1	99.9	84.4	16.6	55.2	289.5	77.4	98.8
14		MFE14 - Convolvulus4 - Papaya5 - BakeryBFC4	5	1	192.7	104.6	78.3	205.9	171.2	100.3	319.6	247.3	60.4	76.8	500.5	103.1	125.3
15	Kerinci	Optimised Diets - FP	1				87.2	111	121.6	157.8	100.6	65.1	33.8	140.2	400.5	95	111.5
15		Optimised Diets - No-FP	2	1			103.2	227.8	145.2	199	116.7	100	73.7	715.4	545	131.3	156.7
15		Best-case scenario	3	1			109.4	234.2	155.8	201.8	121.1	105.9	73.7	715.4	545	141.4	159.8
15		Worst-case scenario	4	6			69.9	61.5	97.2	66.3	67.8	30.2	19.2	19.6	261.3	62.6	51.2
15		veg7-fruit6-mfe7-leg7-dglv4-chicliver1-mungbean3	5	0			75.5	171.6	1132.2	1138.7	159.4	839.5	85.5	110.1	478.7	106.2	90.9
16	Kolaka	Optimised Diets - FP	1		179.7	121.5	115.3	200.3	154.5	253.8	133.9	112.7	60.6	1566	430.6	132.6	214
16		Optimised Diets - No-FP	2	1	205.4	115.8	133.3	203.6	176	247.1	260.5	183.1	73.2	265.6	434	132.2	207.7
16		Best-case scenario	3	1	215.7	134.6	155.9	215.1	210.5	317.2	302	211.8	73.2	1696.9	530.6	160	235.9
16		Worst-case scenario	4	1	150.6	105.2	92.8	108	108.7	144.3	79.3	66.4	33.9	132.5	343.9	86.1	132.3
16		Katuk - Human milk - Fish without bones	5	0	172.6	100.1	108.2	352.4	105.3	161	102.6	84.7	98.5	102.8	486.8	106.3	146.1
17	Kutai Barat	Optimised Diets - FP	1		215.8	141.5	129.8	204.7	184.9	335.9	148.6	119.3	51.5	284.7	541.1	158.8	288.5
17		Optimised Diets - No-FP	2	1	215	146.8	122.3	260.5	182	354.8	144.1	194.2	77.1	319.5	587.5	175.9	291.4
17		Best-case scenario	3	1	242.5	164.8	150.6	311.4	230.8	446.7	200	229.4	77.1	414.6	695.3	212.1	385.6
17		Worst-case scenario	4	3	166	128.3	97	75.8	99.7	121.9	70.2	61.7	24.5	47.3	317.9	77.9	128.3
17		dglv7 - sweetbacunfor2 - nutseed2 - cookbean4	5	1	194.8	125.5	96.4	91.2	137	137.3	78.8	71.9	72	49.3	342.7	112.9	147.2
18	Lebak	Optimised Diets - FP	1		43.4	41.2	679.1	40	1.1	1.3	10.1	0.9	125.2	3.6	670.4	9.9	4.3
18		Optimised Diets - No-FP	2	4	213.8	90.4	98.8	85.9	191	227	161.8	157.7	64.3	217	153.6	139.4	129.8
18		Best-case scenario	3	2	221.6	93.5	115.2	109.8	241.7	280.3	184.6	192	81.9	347.1	197.4	154.2	159.9
18		Worst-case scenario	4	2	201.4	84.9	89.8	57.8	159.9	183.6	147.6	125	55.4	148.6	88.2	128.7	111.5
18		Veg14 - DGLV6 - Fruit7 - VitC3 - MFE14 - Eggs6 - Soybean7 - Legume14	5	0	253.8	85.7	65.9	121	240.9	824.4	517.4	1118.9	68.8	1024.2	317.3	140.6	287.9
19	Lingga	Optimised Diets - FP	1		247	130.4	82.7	180.5	160.3	200.8	147.4	133.3	92.9	1913.1	472.3	126.4	159.9
19		Optimised Diets - No-FP	2	0	144.1	129	119.8	348.4	185.1	335.8	116.6	133	100	290.6	809.2	147.7	282.3
19		Best-case scenario	3	1	291	163.2	186.2	499.3	263.5	572	281.5	236.1	96.8	2326.6	1002.3	256.7	520.5
19		Worst-case scenario	4	3	124.6	87.7	69	99.4	105.3	109.6	74.9	62.8	33.9	54.1	318.4	76	95.9
19		breastmilk7.1 - fishwobones8 - DGLV8 - Buburlambuk5	5	0	173.2	88.4	71.8	117.1	105.4	112.3	89.5	95.3	66.2	68	375.7	76.7	98.3
20	Majalengka	Optimised Diets - FP	1		197.4	133.9	104.7	290.6	220.4	365.2	145.2	151.4	86.1	241.9	520.2	144.3	221.7
20		Optimised Diets - No-FP	2	0	176.2	132.1	104.4	304.8	215.7	360.9	148.3	156.6	100	400.8	564.6	136.6	222.8
20		Best-case scenario	3	0	210.4	142.9	116	348.9	270.5	376.9	179.9	180.3	115.3	455.7	687.7	165.1	241.9
20		Worst-case scenario	4	1	172.3	126.6	81.4	191.9	148.1	283.6	126.2	116.5	56.4	141.5	396	119.8	153.9
20		Leg3 - Fruit7 - Veg14	5	0	178.5	128.9	90.2	234.5	169.2	311.1	130.9	128.3	68.4	169.9	432	127.4	180.7
21	Mamasa	Optimised Diets - FP	1		160.8	98.1	85	100	132	103.9	115.4	97.6	57.6	91.8	306	72.8	87.5
21		Optimised Diets - No-FP	2	0	136.8	130.1	110.6	248.8	147.8	169.9	103.3	110.1	100	100	517.2	100	139.7
21		Best-case scenario	3	0	322.7	154.9	154.8	356.3	218.4	257.5	247.8	250.6	131	296.9	673.3	163	251.2
21		Worst-case scenario	4	9	107.6	70.3	63.3	61	78.2	56.1	57.9	29.8	16.5	19.6	258.1	45.9	42.9
21		CASSAVALEAVES4 - KATUK3 - FWOB5 - EGG5 - LEGUMES7	5	0	159.7	72.9	77	151.4	99.4	108.2	76.8	68.1	75.6	72.8	332.2	80.9	90.9
22	Memberamo Tengah	Optimised Diets - FP	1		150.7	111.8	138.2	321.8	206.7	412.6	143.2	152.8	68.6	280.4	573.1	165.4	346.2
22		Optimised Diets - No-FP	2	1	143.8	109.2	132	340	212	432.5	140.8	195.9	80.6	277.9	578.9	163.2	354.8
22		Best-case scenario	3	1	161.2	119.7	153.1	389.5	229.2	494	169.9	205.8	80.6	347.6	648.5	188.1	421.9
22		Worst-case scenario	4	1	134.1	89.9	98.8	197	141.8	266.5	107.9	86.4	47.6	138.6	415.2	113	203
22		veg7-dglv3-egg4-fruit5-banana6	5	1	150.7	93.6	92.6	170.5	139.7	264.1	99.4	164.7	51.9	141.8	388.6	119.6	176.6
24	Manokwari	Optimised Diets - FP	1		194	162.7	120.9	249.7	147.5	268.4	191.9	150	85.1	238.5	558.8	123.4	249
24		Optimised Diets - No-FP	2	0	175.1	163.5	127.6	286.2	150	281.9	183.6	172.8	100.5	232.8	672.5	131.6	254.1
24		Best-case scenario	3	0	215.9	168	141	331.9	176.5	327.2	212.1	194.2	107.2	845.6	707.2	157.2	302.3
24		Worst-case scenario	4	1	175.1	156.2	105.1	171.8	129.9	234.1	138.3	118.2	51	176.2	437.3	107.4	211.3
24		veg7-fruit2-dglv7-breastmilk7-cereal1-nut1	5	0	175.1	156.2	107	206.7	131.6	239.3	138.9	137.1	82.7	176.2	474.7	113.2	211.4
23	Manggarai Barat	Optimised Diets - FP	1		181.2	112.2	100	153.1	155.8	164.7	204.9	317.7	53	109.8	376.2	104.2	123.7
23		Optimised Diets - No-FP	2	1	222.6	108.4	124.8	228.3	177.6	274	215.2	399.4	75.4	201.2	723.2	153.3	202.9
23		Best-case scenario	3	1	260	160.8	138.1	234.7	216.4	329.7	259.8	443.7	75.5	366.6	783.3	189.6	235.6
23		Worst-case scenario	4	8	124	67.2	65.5	63.3	89.3	58.8	59.1	37.1	20.4	25.7	264.6	53.9	45.2
23		ToddlerMilk5 - BiscuitMalkist2 - FishMujair6 - MungBean1 - VitADGLV16	5	1	143.6	79.5	96.4	151.8	125.4	174	93.6	71.7	41.9	130	425.9	92.2	138.5
25	Muara Enim	Optimised Diets - FP	1		195.9	119.4	118.7	229.2	192	339.9	130.2	109.6	67.1	241.7	471.7	174.2	272.7
25		Optimised Diets - No-FP	2	1	183.2	119.4	151.3	357.8	215.6	442.2	166.6	165.6	92	541.6	629.2	194.7	386.8
25		Best-case scenario	3	1	238.3	162.3	171.9	382.8	258.2	556.5	189.2	200.6	92	661.6	753.7	241.3	442.6
25		Worst-case scenario	4	2	121.8	97.9	77.9	82.9	106.6	159.4	70.4	52.7	34.4	93.2	311.5	95.6	117.5
25		vitAdglv7-soy6-otherfruit2-mungbean3	5	2	145.2	94.1	81.4	80.2	114.7	133.8	67.1	65.2	56.8	61.3	340.7	107.3	112.4
26	Nganjuk	Optimised Diets - FP	1		169.5	114.6	100	187.1	154.1	199.2	135.4	100	100	110.1	435.2	112.7	173
26		Optimised Diets - No-FP	2	0	131.4	123.6	100	201.3	148.8	201.4	111.2	100	100	123.6	475.3	103.9	182.3
26		Best-case scenario	3	0	227.3	149.4	128.1	252.1	205	321.1	220.8	149.1	113.9	199.1	525.4	169.8	284.5
26		Worst-case scenario	4	10	113.1	58.7	41.3	60.9	84.3	56.1	57.1	20.2	16.1	18	258.1	38.5	46.4
26		Dairy7 - DGLV7 - VitAfruit1 - vitCfruit2 - graincomp1	5	8	118.1	60.2	55.6	138.4	88.9	67.1	62.6	36	28.2	25	347.9	53.7	58.7
27	Nunukan	Optimised Diets - FP	1		166.6	116.2	150.3	323.5	185.4	415.8	150	174.5	64.2	297.3	567.1	175.1	368.8
27		Optimised Diets - No-FP	2	1	202	121.1	151.1	356.5	203.6	466	186.4	223.7	91.1	407.4	661.8	183.1	407.8
27		Best-case scenario	3	1	225.2	149.6	184.2	439.9	224.8	531	235.7	282	91.1	479.7	757.9	220.5	475.2
27		Worst-case scenario	4	1	134.3	99.5	100.1	182.1	126.6	228.6	97.9	75.8	33.9	160.5	393	107.3	216.1
27		dglv6 - sweetbacunfor3 - cereal1 - cookbean2	5	0	145.5	95.9	99	171.8	147.6	216.3	99.5	96.6	68.3	137.8	407.1	114.5	205.5
28	Parigi Moutong	Optimised Diets - FP	1		142.9	90.7	112.6	100	214.6	192.7	191.7	102.4	65.6	117.4	349.4	220.7	231.1
28		Optimised Diets - No-FP	2	0	119.7	104.2	100	104.2	288	282.5	204.6	100	100	100	374.9	228.9	290
28		Best-case scenario	3	0	235.5	130.3	159.8	186.2	357.2	443.4	369.3	287.5	143.3	516.8	773.6	291.1	366.1
28		Worst-case scenario	4	7	110	67.6	50.3	60.9	95.1	66.9	70.5	26.1	23.5	17.9	258.1	62.5	50.2
28		ilabulo1 - dairy3 - fruits1 - organmeat1 - starchy1 - dglv2 - utakelo2	5	2	139.6	73.1	68.7	84.4	105.8	138.1	89.6	57.8	31.8	229.5	450.2	85.3	78.8
29	Pekalongan	Optimised Diets - FP	1		249.3	200.4	67	100	1444.9	1205.4	1069.7	2046.3	71.8	149.5	424.6	143.6	244.3
29		Optimised Diets - No-FP	2	0	154.8	133.8	100	201.8	153.9	585.6	423	1015.4	100	135.1	549.5	121.5	230.7
29		Best-case scenario	3	0	640.1	307	130.9	300.8	3653.5	3875.8	4437.5	7052.4	135.7	7368.5	730.6	455.1	634.9
29		Worst-case scenario	4	6	126.7	92.9	56.5	60.9	83.3	82.3	69.9	46.4	22.3	19.8	261.1	61.4	78.7
29		Legume7 - DGLV6 - Egg6 - Cereal1 - SweetBake7	5	2	177.4	95.4	65.1	87.2	115.6	177.8	119.1	85.6	43.6	60.3	331.7	95	103.4
30	Pohuwatu	Optimised Diets - FP	1		205.1	118	110	124.5	180.8	219.4	102.3	158.8	56.3	3286.9	325	141.8	162.5
30		Optimised Diets - No-FP	2	1	224.1	113	145.3	249.6	225.8	329.6	179	196.2	94.6	814.3	484.7	157.5	287.8
30		Best-case scenario	3	0	328.9	160.4	178.5	283.1	290.7	450.6	357.7	356.6	105.2	548.8	567.2	219.1	386.6
30		Worst-case scenario	4	4	120.4	82.3	72.3	90.3	110.9	94.5	61.9	56.6	21.5	46.5	272.4	72	92.5
30		VEG8 - MFE14 - FORTIBAKERY2 - MungbeanOilCake1 - SOY2 - FORTIMILK7 - CORNYellow1 - FRUIT5	5	1	178.1	78.2	84.7	176.8	139.5	158.1	75.5	118.2	64.8	129	365.9	103.7	161.5
31	Sampang	Optimised Diets - FP	1		164.1	123.4	103.9	132.6	214.9	297	134.6	97.3	83.2	159.5	421.8	122.5	192.3
31		Optimised Diets - No-FP	2	0	204.9	118.8	113.3	189.4	221.4	288	149.2	119	100	209.5	433.3	148.5	213.9
31		Best-case scenario	3	1	218.6	140.5	126.2	206.9	266.1	357.3	254.5	194.5	99.9	293.3	526.7	172.7	268.3
31		Worst-case scenario	4	1	147	103.4	86.7	99.4	122.7	186.2	92	69.5	42	95.5	330.1	99.6	152.7
31		veg14-soy5-fishwithoutbone4-egg3-mungbean2	5	1	169.2	103.4	91.7	103.8	133.6	192.2	96.2	81.4	56.6	94.7	336.9	109.8	151.6
32	Simalungun	Optimised Diets - FP	1		168.1	133.6	78	99.3	130.7	128.5	107.9	143.1	23.1	1570.6	334.1	99.6	106
32		Optimised Diets - No-FP	2	1	183.5	119.1	100	147.7	158.3	181.3	125.2	150.9	45	841.2	420.8	104.1	131.8
32		Best-case scenario	3	1	221.3	151	122.8	222.8	215.9	284.7	171.7	211.9	45.3	3343.3	499	164.3	217.7
32		Worst-case scenario	4	7	119	88.5	64.5	60.9	90.7	74.7	58.5	38.7	11.5	25.8	261.6	62.9	65.5
32		FluidorPM14 - VitASFruit1 - FishWOBones7 - VitASDGLVeg7 - MySpecialFood5	5	2	152.3	87.3	80	124	90.7	116	69.8	55.2	20.3	105.7	376.2	82	109.6
33	Solok	Optimised Diets - FP	1		171.6	117	71.6	132.6	103.2	115.1	115.3	64.9	34.9	1173.1	374.5	86.2	133.6
33		Optimised Diets - No-FP	2	4	176.4	113.4	74.9	138.2	115.8	128.2	151.6	97	39.8	656.9	446	93.7	137.6
33		Best-case scenario	3	3	182.6	118.7	77.1	139.2	116.7	143.8	155	99	41.7	1505.1	449	100.1	140.4
33		Worst-case scenario	4	2	160.6	112.2	70.3	65.4	100.2	102.5	103.1	59.5	26.2	545.8	287.9	82.8	121.4
33		vege5 - legume4 - fishw/bone3 - MFE10 - CL1 - pepaya2 - lele1 - MSF2	5	1	173.7	112.2	73	136.7	105.2	121.4	119.3	71.5	35.6	656.2	426.1	90.6	125.8
34	Tanah Bumbu	Optimised Diets - FP	1		201.6	148.9	119.5	202.7	142.7	225.9	176.1	121.2	51.3	205.4	448.4	116.1	231.9
34		Optimised Diets - No-FP	2	1	222	149.9	123.3	198.6	170	270.3	173	132.6	64.6	226.7	445.4	134.7	228.6
34		Best-case scenario	3	1	233.7	165.3	151.6	261.7	210.4	346.2	206.2	164.5	64.6	349.8	522.2	167.8	318.8
34		Worst-case scenario	4	1	156	134.7	82.8	75.5	83.4	109.2	81.6	72.6	30.1	71.9	310.8	82.9	112.4
34		cookbean3 - vitAfruit2 - sweetbakunfor3	5	1	172.3	134.6	79.5	129.2	111.7	109.7	83.9	71.8	64.7	73.4	362.4	98.4	118.2
35	Tanggamus	Optimised Diets - FP	1		207.8	139.1	106.3	251.2	124.2	193.8	121.6	120.2	100	149.6	438.9	134.3	4.8
35		Optimised Diets - No-FP	2	1	216.9	136	112.3	248.1	150	186.1	225.9	210.7	100	152.7	464.4	141.3	5.8
35		Best-case scenario	3	1	249.4	146.1	128	290.2	178.1	246.1	257.2	245.6	118.4	385.4	521.3	160.9	5.9
35		Worst-case scenario	4	2	179.9	127.6	94.2	89.3	97.4	146.5	78.1	82.3	38.9	110.3	338.5	105.6	4
35		FWB5 - Katuk4 - Endel1	5	1	197.2	128.2	97.5	145.3	102.6	152.2	83	97.2	66.9	111.1	369.4	113.1	4.2
36	Sintang	Optimised Diets - FP	1		141	119.6	112.4	272.4	181.2	267.6	126.5	105.7	100	188.8	542.7	139.5	240.4
36		Optimised Diets - No-FP	2	2	193.5	120.1	94.5	112.3	133.2	146.6	144.8	100	49.4	151.3	368.1	108.8	133.5
36		Best-case scenario	3	0	232.3	156.6	152.9	296	219.1	363.9	198.5	240.7	104.8	728.2	635.2	197.5	300.6
36		Worst-case scenario	4	7	125	82.1	64.9	60.9	85.2	69.9	57.7	36.9	18.8	31.1	274.2	57.3	74.3
36		vitcfruit1 - vitafruit1 - fishwbone1 - kangkung2 - katuk2	5	3	129.1	82.6	69.7	128.2	88.6	79.2	65.1	52.9	39.4	33	326.5	65.6	79.4
37	Kapuas	Optimised Diets - FP	1		198.1	142.6	97	129.4	128.4	225.6	100.4	100	41.3	184.6	368.7	118.7	192
37		Optimised Diets - No-FP	2	1	209.3	140.9	121.3	151.7	150.1	266	115.2	114.1	53.4	200.7	387.6	124.2	218
37		Best-case scenario	3	1	216.6	149	134.4	181.1	164.4	309.7	170.3	164.6	53.4	258.2	459.1	154.3	235.6
37		Worst-case scenario	4	1	173.5	131.1	89.4	114.2	110.4	186	83	79.6	28.6	134.1	348.8	100.4	165
37		vitadglv3 - tempe2 - pisang1	5	1	176.8	131.1	90.1	116.1	110.4	189.3	91.1	85.4	34.2	134.1	360.5	101.1	165.2
