# Supplementary material for: Problem nutrients in diet of under-five children and district food security status: Linear programming analyses of 37 stunting priority districts in Indonesia
Source: PLoS One. 2024 Dec 19;19(12):e0314552. doi: 10.1371/journal.pone.0314552 (PMC11658495; doi:10.1371/journal.pone.0314552)
Supplement: S4 Table — (XLSX) [file pone.0314552.s004.xlsx]

## Sheet: S4_LP summary 24-35mo
No	District	Analysis	No	<100%AKG <65% AKG	Protein %	Fat %	Calcium %	Vit C %	Thiamin %	Riboflavin %	Niacin %	Vit B-6 %	Folate %	Vit B-12 %	Vit A RE %	Iron %	Zinc %
1	Aceh Timur	Optimised Diets - FP	1		242.5	80	77.5	24.6	209.2	104.1	145	111.4	16.5	1476.2	67.3	123	94.6
1		Optimised Diets - No-FP	2	4	232.4	83.6	83.4	65.9	204.5	138.6	155.3	124.1	24.7	2199.7	100	143.4	101.8
1		Best-case scenario	3	4	271.6	91.5	92.3	69.8	271.9	171.2	375.9	262.8	28.1	2290.5	127.3	184.6	135.2
1		Worst-case scenario	4	7	177.9	56.5	65.8	1.1	138.7	39.1	86.4	69.4	5.3	46.8	14	100.2	62.4
1		Toge2 - spinach3 - Tuna14 - Toddler3 - PliekU4	5	5	210.8	60.7	80.2	31.6	215.5	58.7	344.9	231.4	16.1	62.2	95.6	124.2	111.5
2	Bangka	Optimised Diets - FP	1		190.9	88.7	148.8	299.3	241.1	439	189	157.7	73.1	944.6	347.8	218.3	430.5
2		Optimised Diets - No-FP	2	0	136.2	116.4	112.1	265	189.7	229.3	129	131.3	100	239.3	457.3	151.6	215.8
2		Best-case scenario	3	0	284.9	162.2	181.5	422.8	280	541.5	270.1	253.8	110.5	2281.7	664.4	276.5	500.8
2		Worst-case scenario	4	7	126.4	64.7	64.6	2.9	102.9	73.3	68.1	62.4	16.3	96.7	37.6	60.6	78.5
2		DGLV4 - VitAfruit2 - lempahdarat7	5	0	137.3	65.4	74.1	152.6	116.1	78.9	73.4	94.3	67.9	100.5	166	81.7	82.2
3	Bantul	Optimised Diets - FP	1		233.6	117.8	125.1	205.4	690.3	819.4	747.1	840.2	99	419.6	399.3	187.4	324.5
3		Optimised Diets - No-FP	2	0	118.6	100	100	100	234.9	231.6	139	138.4	100	109.2	153.8	125.7	148.6
3		Best-case scenario	3	0	326.9	165.9	261.7	539.2	1291.6	1429.3	1647.3	2499.9	217.2	4268.2	753.6	391.5	582.4
3		Worst-case scenario	4	11	113	20.4	40.2	0.1	79.9	12.1	44.8	17.3	1.6	2.3	0	58.6	10.4
3		FortMilk7 - Fruit14 - VitAFruit3 - VitCFruit5 - Veg21 - DGLV6 - VitAOtherVeg7 - Legume14 - Soy10 - MFE18 - Egg7 - Fish6 - Poultry3	5	0	381.7	114.9	112.8	209.5	1194.3	866.7	4572.9	2826.1	66	957.9	269.1	264.2	230.3
4	Bengkulu Utara	Optimised Diets - FP	1		223.1	109.6	88.8	107.4	178.7	165.3	166.7	112.1	47.3	139.4	123.9	135.4	143.2
4		Optimised Diets - No-FP	2	1	236.6	101.8	100	153.2	186.7	184	168.1	176.6	83.1	149.1	211.5	152	154.4
4		Best-case scenario	3	1	238.5	118.1	113.1	166.6	210.5	216.7	203.5	195.7	83.6	219.5	294.9	167.9	167.4
4		Worst-case scenario	4	2	195.4	99	67.9	51.6	144	94.2	116	91.8	25.4	76.5	76.6	120.3	96
4		Fruit4 - DGLV12	5	1	196.4	99	72	92.8	144.4	100.8	117.3	103.1	36.7	76.5	183.8	125.6	99.4
5	Bima	Optimised Diets - FP	1		225	118.4	90.5	42.2	251	183.7	205.3	143.1	70.4	123.5	76.8	176	173
5		Optimised Diets - No-FP	2	1	242.4	117.5	100	82.2	228.9	194.8	224.1	179.9	100	140.9	128.7	184.2	187
5		Best-case scenario	3	1	272.6	134.5	121.2	88.2	325.6	295.4	391.7	305.3	123.4	351.6	184.1	218.9	214.6
5		Worst-case scenario	4	5	183.6	97.3	54.6	6.2	166.7	116.7	137.3	82.6	35.9	55.5	23.9	109.9	111
5		vitadglv14 - egg3 - fishwobones7 - vitcfruit2 - kcijo1	5	2	222.9	103.2	68.1	52.3	195.1	141.4	182.5	116.3	54.9	73.8	67.7	131	122.3
6	Bolaang Mongondow	Optimised Diets - FP	1		253.3	98.9	103.2	90	196.5	240.2	413.1	240.7	33.4	266.5	135.4	196.8	182
6		Optimised Diets - No-FP	2	1	258.6	100	100	101.4	191.1	247.5	436	291.8	69.2	271	191	199.2	175.3
6		Best-case scenario	3	1	306.4	105.1	120.1	104.2	223	262.2	778.3	428.4	73.9	530.3	193.5	219.5	198.2
6		Worst-case scenario	4	2	224.5	78.6	91.2	42.5	170.5	144.3	100.4	121.1	25.7	195.6	88.1	155.1	122.5
6		VEGES7 - fishwobone14 - vitADGLV	5	2	278.6	78.9	92.1	53.4	190.2	150.4	326.5	259.7	54.5	269.4	131.7	168.7	123.5
7	Bondowoso	Optimised Diets - FP	1		191.8	104.4	80.7	63.7	185.6	161	141.9	97.5	33.9	108.6	93	135.1	96.8
7		Optimised Diets - No-FP	2	3	205.4	100	87	67.2	191.4	171.6	158.9	111.6	39.8	107	114	143.1	100
7		Best-case scenario	3	3	208.9	110.4	87.9	68.6	204.7	181.5	215.4	127.5	41	114.4	115.8	146.5	109
7		Worst-case scenario	4	3	177.9	95.6	70.2	2.4	167.5	127.8	119.2	70.5	24	76.1	35.1	118	77
7		Egg9 - GrainFort2 - soy6 - MilkFort1 - VitAFruit1 - JuiceVitC1	5	2	181.5	95.6	71.2	56.5	168.2	136.3	126.5	80.6	26.3	83.1	78	123.1	81.4
8	Bone	Optimised Diets - FP	1		295.2	122.3	69.6	67.4	229.9	170.2	533.8	325.6	51.7	288.8	97.7	142.5	150.7
8		Optimised Diets - No-FP	2	0	262.1	114.6	122.6	100	296.4	301.2	370.6	265.5	100	299.5	180.9	166.4	174.2
8		Best-case scenario	3	0	349.6	160.6	180.2	226.2	368.8	421.6	631	449.1	104.1	647.5	331.2	244.6	406
8		Worst-case scenario	4	10	126.5	70.1	39	0.2	79.4	26.1	61.4	57.9	1.8	17	2.1	59.8	59.4
8		SOY3 - BARONGKO4 - SFWB2 - CAKALANG3 - KATUK3 - YARDLONG3 - FRUIT7 - LEGUME4	5	1	302.1	121.6	80.6	95.7	175.2	143.4	445.5	311.2	60.4	216.5	92.9	151.1	126.9
9	Buleleng	Optimised Diets - FP	1		219.1	104.8	68.9	162.3	157.4	179.2	259.9	673.8	68.7	103.9	602.2	127.8	200.6
9		Optimised Diets - No-FP	2	1	242.6	118	100	166.4	229.3	277.7	261.3	346.4	95	173	433.4	173.4	213
9		Best-case scenario	3	1	266	148.7	135.2	256.6	288.7	361.4	379.6	811.2	99.9	220.8	862.3	201.1	283.3
9		Worst-case scenario	4	6	138.5	60.8	32.4	13.8	102.9	79.8	95	123.9	14.6	24.8	57.9	68.8	92.4
9		Carrot 11 - Egg12 - mungbeandried2 - SweetBakUnfor8 - ChickenMeat7 - FluidForti11 - SweetOrange6	5	0	194.1	77	70.9	162.4	192	239.7	152.3	149.2	65.2	157.7	170.8	152.4	172.4
10	Jember	Optimised Diets - FP	1		219.2	136.1	72.5	66.7	146.1	177.3	135.2	100	37.5	136.8	78.7	137.1	117.3
10		Optimised Diets - No-FP	2	1	244	100	104.7	149.7	196.2	269.4	163	139.2	62.7	164.7	174.8	184.8	188.6
10		Best-case scenario	3	1	257.3	151.9	117.9	158.8	232.6	282.6	301.8	222.9	62.7	207.5	234.3	194.2	209.9
10		Worst-case scenario	4	6	144.4	88.7	60.1	0.4	110.7	70	75.2	60.5	14.1	19	16.4	95.6	78.6
10		FortMilk7 - Fruit7 - VitCFruit4 - Legume14 - Soy12 - MFE18 - Egg7 - Fish9 - Veg21 - DGLV10 - OtherVeg6	5	1	157.8	116.7	66.4	94.2	118.7	87.4	156.3	118.8	38	79	130.6	98.7	85.9
11	Kampar	Optimised Diets - FP	1		192.7	136.7	69.2	75	179.2	129.4	176.1	360.9	41.2	157.1	258	117.7	4.6
11		Optimised Diets - No-FP	2	3	202.9	131.8	87.9	115.1	199.2	160.3	194.3	399.6	67.2	174.5	330.6	125.6	4.8
11		Best-case scenario	3	3	218.1	147.4	95.1	135.5	232.5	215.8	231.2	423	68.1	212.5	388.7	142.4	5.7
11		Worst-case scenario	4	4	165.6	121.8	53.3	26.5	120.4	77.3	144.6	249.1	19.7	89.1	179	96.4	3.9
11		FWB6 - DGLV4 - Vit.Cfruit1	5	3	190.1	121.8	61.4	71.1	140	88.5	168.3	313.1	37.7	124	245.8	108.9	4.2
12	Kediri	Optimised Diets - FP	1		150.5	135.2	119.8	283	294	441.4	147.2	112.4	100	230	543.3	176.4	302.8
12		Optimised Diets - No-FP	2	1	174.9	137	135.7	299.9	227.5	431.5	129.3	130.2	79.4	284.4	561.3	187.8	350.1
12		Best-case scenario	3	1			112.3	136	255.8	312.4	183.1	142.2	66.6	216.4	224.4	194.8	210.5
12		Worst-case scenario	4	1	146.1	120.7	94.5	139.3	156.3	323.9	106.2	76.8	50.7	134	361.5	139.4	199.8
12		Veg15 - Lns10 - bbc8 - Fruit2	5	2	79.7	22.6	194.7	209	124	96.7	39.3	115.6	69.2	134.9	145.6	111	210.7
13	Kepulauan Aru	Optimised Diets - FP	1		235.8	108.6	79.7	45.4	231.4	122.5	245.1	184	28.3	131.4	100	152.8	122.6
13		Optimised Diets - No-FP	2	3	236	100	93.8	89.9	218.3	138.2	190.5	254.1	47.4	164.4	100	155.6	136
13		Best-case scenario	3	2	275.4	114.3	101.3	90	267.1	158.2	674.3	450.9	55.7	258.5	181.7	193.9	153.6
13		Worst-case scenario	4	7	157.4	77.7	54.4	4.7	171.5	56	94.8	79.8	12.6	49.9	16.9	103.7	64.7
13		cakalang7 - eggs3 - Katuk4 - fluidpowdermilkfort4 - papaya5	5	1	188.4	77.1	65.5	130.7	167.9	91.5	301.1	166.8	32.6	132.5	152.6	135.1	85.5
14	Kepulauan Sula	Optimised Diets - FP	1		256.2	114.2	96.7	36.6	273.9	83.6	621.8	474.4	19.7	119.6	151	130.2	166.1
14		Optimised Diets - No-FP	2	2	262.8	104.1	106.6	75.8	296.8	117.1	639.6	536.5	49.2	130.6	201.7	150.6	183.7
14		Best-case scenario	3	2	273.7	120.5	113.1	76.3	321.3	122.4	701.5	576.3	52.7	154.7	211.6	152.3	191.5
14		Worst-case scenario	4	3	188.9	88.5	77.8	1.3	204.7	41.6	360.5	257.9	5.6	72.2	84.6	108.2	110.8
14		DGLV4 - pepaya4 - fluidpowdermilk4 - bakerybfcereals3	5	1	184.4	86.9	79.6	111.7	203.3	76.9	347.9	264.5	45.4	79.2	209.4	121	113
15	Kerinci	Optimised Diets - FP	1		207.2	119	100	137.2	171.5	254.6	159.4	144	28.6	1091	256.6	160	195.6
15		Optimised Diets - No-FP	2	1	207.3	119.4	100	145.8	173.4	251.8	163.5	151.4	38.2	1084.2	293.6	161	192.9
15		Best-case scenario	3	1	211.4	128.4	107.7	188	200.2	269	173.8	194.6	64	1109.1	345.2	164.2	213.9
15		Worst-case scenario	4	1	190.1	116.6	91	112.4	154.4	231	127.9	125.5	19.9	819.7	196.8	145.9	167.8
15		VEGE9 - MIXED3 - OTHERVEGE1 - DGLV3 - SPINACH3 - BROKOLI1 - ROMA2	5	1	170.9	119.3	81.2	94	163	180.5	126.7	145.5	38.3	504.9	130.3	129.5	130.6
16	Kolaka	Optimised Diets - FP	1		241.2	108.1	89.8	100	192.8	166.2	202.6	158.6	42.4	641.8	130.9	156.7	224.4
16		Optimised Diets - No-FP	2	1	253.2	103.6	102.2	131.1	216.3	203.9	276.1	212.9	65	273	183.9	158.9	195.7
16		Best-case scenario	3	1	282	120.8	133.2	134.8	282.9	264.1	428.9	302.9	65	2020.1	220	204	270.4
16		Worst-case scenario	4	5	167.5	79.6	74.8	16.4	131.2	62.2	93.1	66.3	19.5	31.6	44.8	97.3	84.2
16		fluid fortified7 - Kangkung2 - Bandeng3 - Papaya1 - Tempe2	5	0	197.1	73.4	79.3	65.9	129.7	111.8	152.9	178.7	86.5	90.2	193.6	118.7	93.4
17	Kutai Barat	Optimised Diets - FP	1		232.9	111.1	137.1	278.6	227.8	375.4	188.5	176.5	63.4	345.4	314.7	189.2	410.1
17		Optimised Diets - No-FP	2	1	251.7	108.2	135.4	290.6	247.4	392.7	186.5	251.6	92.7	356.8	346.7	221.4	368.7
17		Best-case scenario	3	1	275.9	159.5	169.4	366.9	303.2	515.1	227	283.6	92.7	482.5	497.5	259.5	495.7
17		Worst-case scenario	4	8	153.3	86.2	81.1	4.5	109.4	46.4	61.5	43.1	7.1	14.9	51.2	58.8	98.5
17		organmeat3 - DGLV7 - nut3 - sweetbakunfor3	5	3	183.5	86.8	80.1	20.8	159.5	109.9	78.9	61.9	56.7	102.4	184.2	108.5	109.6
18	Lebak	Optimised Diets - FP	1		212.8	93.1	92.5	101.4	216.9	161.4	307.6	215.6	45.6	140.4	127.2	126.1	161.9
18		Optimised Diets - No-FP	2	2	213.7	94.4	100	102.8	232.7	178.3	313.5	229.8	60.6	145.9	132.6	128	165.6
18		Best-case scenario	3	2	228.3	98.3	117.1	124.9	288.3	199.6	407.8	316.7	61	386.5	171	139.4	190.3
18		Worst-case scenario	4	2	204.6	90.3	85.7	51.6	200.6	134.6	271.8	172.5	38.6	96	97.2	115.3	152.3
18		soy4_dglv2	5	2	204.7	90.3	86	53.2	200.6	135.5	271.8	174.6	38.6	96	105.2	115.5	153
19	Lingga	Optimised Diets - FP	1		221	100	99.9	265.8	182.2	308.6	203.6	136.4	78.3	378.6	389.4	162.4	236.1
19		Optimised Diets - No-FP	2	0	121.9	105.4	100	356	199.2	295	165.4	174.7	100	208.3	275.7	154.1	217
19		Best-case scenario	3	0	332.8	173.4	195.9	557.7	361	649.9	364.1	358.5	115.7	5641.3	551.2	312.9	512
19		Worst-case scenario	4	10	112.6	28.8	38.3	0.1	87.8	36	44.3	29.7	7.4	2.7	0	71.1	45.1
19		refined21 - DGLV4 - LENDOT4 - vitCfruit2 - FPM7 - hatiayam2	5	1	147.1	36.7	68.1	117.3	113	174.2	125.9	82.5	99.2	195.2	541.7	112	101.3
20	Majalengka	Optimised Diets - FP	1		240.6	139.7	106.3	142.1	224.5	277.6	232.9	168.8	75.1	242.9	196.5	167.4	297.6
20		Optimised Diets - No-FP	2	0	122	106.8	100	224.7	216.1	272.6	131	144.9	100	169.6	315.8	154.5	223.6
20		Best-case scenario	3	0	322	192.6	156.6	283.8	321.2	413.2	296.5	272.4	141	358.2	434.2	246.4	384.4
20		Worst-case scenario	4	10	117.9	74.8	35	1.4	59.4	33.5	47.8	40.9	4.2	9.2	7.7	54.6	68.4
20		Veg21 - DGLV7 - VitAOtherVeg7 - Legume14 - Soy7 - FortMilk7 - MFE18 - Egg10 - Fish3 - Poultry3 - Fruit14 - VitCFruit3 - VitAFruit3	5	2	387.3	91.5	58	104.3	1435.5	979.2	928.1	1356.6	63	1408.1	257.2	251.5	286.7
21	Mamasa	Optimised Diets - FP	1		308.5	120.7	71.3	119.6	180.4	174.9	259.5	187.1	55.5	242.8	100	151.9	235.6
21		Optimised Diets - No-FP	2	0	245.3	120.9	100	262.1	189.3	159.6	242.3	185.4	100	137.7	211.9	141.9	188.4
21		Best-case scenario	3	0	382.1	148.9	127.3	330.8	255.2	266	327.8	276.1	103.9	318.5	323.5	192.5	337.1
21		Worst-case scenario	4	6	177.3	89.8	44.3	1.4	93.4	60.1	154.9	100.7	8.6	29.4	6	77.6	91.9
21		FRUIT7 - VitC-FRUIT3 - CASSAVALEAVES5 - KANGKUNG5 - CHICKENEGG5 - FWOB5 - SFWB3	5	2	231.5	96.6	61.1	159.6	105.1	113.2	187.8	187.5	63.1	78.5	119.8	111.1	137.7
22	Memberamo Tengah	Optimised Diets - FP	1		183.6	79.3	169.4	140.1	156	192.3	124.6	162.7	72.7	90.4	268.7	199.8	175.8
22		Optimised Diets - No-FP	2	3	169.3	93.1	158.8	142.8	193	225.4	135.1	174.1	87.3	88.9	301.5	195.9	175.7
22		Best-case scenario	3	2	202.6	97.6	210.4	233.9	244.4	281.2	166.1	211.2	91.9	112.9	354.4	250.1	231.3
22		Worst-case scenario	4	3	154.2	59.6	129.3	91.5	111.8	161.3	94.3	93.1	40.1	61.4	205.9	164.6	145.5
22		chikenliver2 - vegetables7 - meatfisheggs14 - pr1 - dglv3	5	1	226.1	65.8	99.9	69.1	135.6	247	125	146.8	39.2	759.8	339.4	184.2	138.4
24	Manokwari	Optimised Diets - FP	1		143.6	100	89.9	92.6	185.9	128.3	155	145.5	47.6	100	119.7	169.4	129.3
24		Optimised Diets - No-FP	2	1	249.2	100	100	107	218.4	194.5	403.8	273.3	96	236.7	217.3	221.2	210.5
24		Best-case scenario	3	1	297.3	186.3	127	149.4	286.2	240.7	435.8	349.8	99.7	993	342	248.7	245.5
24		Worst-case scenario	4	11	81.8	43.6	33.8	0.9	72.7	16.9	46.1	19.5	4.1	3.9	2.6	54.2	11.6
24		fwb14 - katuk2 - biskuit2 - Toddler Milk7 - CMB1 - cooking oil14	5	1	164.9	80.5	67.9	76.6	158.5	153.1	256.6	129.8	34.6	166.4	82.5	175.9	172.8
23	Manggarai Barat	Optimised Diets - FP	1		265.3	80.6	103.8	154.5	168	221.4	287.6	391.1	43.7	167.8	222.8	291.3	126.6
23		Optimised Diets - No-FP	2	1	267.4	100	114	187.2	158.8	197.5	316.9	445.8	71.8	146.1	385.3	280.4	124.7
23		Best-case scenario	3	1	311.8	131.3	130.3	188.3	198.6	257	504	528.7	72	202.6	410.3	322.6	150.4
23		Worst-case scenario	4	8	143.4	57.1	65.3	2.1	106.3	54.9	68.8	37.2	4.2	10.2	18	105.2	36.3
23		FortMilk7 - MFE18 - Fish10 - Egg7 - Legume12 - Soy7 - CookedBean2 - Veg21 - DGLV14 - OtherVeg7 - Fruit7 - VitCFruit3	5	2	336.5	57.7	95.7	107.5	169.2	528.7	648.4	1098.2	55.2	832	160.9	153.3	206.1
25	Muara Enim	Optimised Diets - FP	1		195	97.7	97.6	112.7	220.7	246.6	179.1	177.3	70.4	487.6	241.2	178.2	207.9
25		Optimised Diets - No-FP	2	1	215.5	100	100	128.2	258.6	305.5	194.2	205.3	95.7	538	269.4	191.2	216
25		Best-case scenario	3	1	250.9	130	120.3	220.1	303.7	370	228.8	246.9	99.6	615.9	374.8	221.7	302
25		Worst-case scenario	4	2	154.4	72.8	65.8	54.6	172.6	162.3	136.6	98.1	36	98	104.8	135.9	144.8
25		Egg7 - dglv5 - Nuts2	5	2	166.2	75.2	70.9	59.8	186.8	180.7	139.8	104.5	42.1	104.3	128.4	145.4	153.3
26	Nganjuk	Optimised Diets - FP	1		193	80.7	84.2	102.2	214.2	219.1	223	208.1	46.5	121.7	256.2	115.2	196.7
26		Optimised Diets - No-FP	2	1	236.7	100	108.5	207.2	203.5	289.2	196.2	158.3	82.5	207.4	262.2	186.8	264.9
26		Best-case scenario	3	1	266.8	131.7	143.1	234.5	267.5	406.1	308	350.9	82.6	305.1	562	235.9	325.5
26		Worst-case scenario	4	10	129	42.1	36.7	0.3	116.4	54	69.6	37	7.5	10.3	18.5	64.1	53
26		FortMilk7 - Soy14 - MFE18 - Egg10 - Fish7 - Fruit12 - VitCFruit3 - VitAFruit2 - FortBake2	5	2	448.7	84.8	62.7	313.2	2018.9	1557.7	4392.7	4325.4	47.7	1811.1	1594.7	256.4	236.3
27	Nunukan	Optimised Diets - FP	1		211.3	134.5	93.7	151.5	259.5	315.6	167.8	217.8	53.1	260.8	199.1	183.1	242.5
27		Optimised Diets - No-FP	2	1	272.8	122.2	100	201.5	252.7	269.7	311.9	466.8	90.7	392.7	250.9	168.4	278.7
27		Best-case scenario	3	1	278.1	143.4	113.4	232.9	286.3	356	315.5	472.3	90.7	396.9	279.5	225	320.4
27		Worst-case scenario	4	1	193.4	113.7	73.1	75.2	190.9	181.8	143.6	114.9	36	197.1	130.1	123.2	195.9
27		cookbean2 - fishwobone7 - sweetbakunfor3 - DGLV7	5	0	224.8	109.6	71.8	77.6	214.5	157.3	184.6	184.4	71.1	206.9	148.6	126.7	187.3
28	Parigi Moutong	Optimised Diets - FP	1		240.4	94.8	106.6	100	214.6	273.8	220.7	136.7	65.4	223.8	194.5	176.2	209
28		Optimised Diets - No-FP	2	0	172.2	114.9	100	134.7	190	240.5	200.6	171.8	100	145.1	215.9	152.9	168
28		Best-case scenario	3	0	291.2	133	139.9	167.7	268.8	332.6	388.6	312.6	113.4	760.7	343.7	217.3	263.7
28		Worst-case scenario	4	3	159.2	75.9	67.6	6.3	130	124.2	82.9	79.2	16.6	106.4	55.8	88.7	81.1
28		dglv6 - starchy4 - vitAfruits1 - dairy7 - fishwo bones14	5	1	233.2	84.7	82.4	82.6	162.9	152.3	115.4	149.4	34.4	291	145.2	104.4	121
29	Pekalongan	Optimised Diets - FP	1		502.5	272.4	89.2	41.8	2428.6	3334.4	2484.8	3479.4	38.7	2408	131.2	234.9	271.5
29		Optimised Diets - No-FP	2	0	575.2	232.5	100	138.5	3797.9	4478.2	2851.3	4512.4	100	2869.6	231.8	360.3	446
29		Best-case scenario	3	0	1034.4	522.2	138.2	177	6114.3	6937.7	8059.7	11554.8	102.8	10060.2	351.4	594.2	735
29		Worst-case scenario	4	10	138.6	59.5	49.8	0.1	88.2	20.7	47.1	24.8	1.8	2.5	2.2	66.7	45.3
29		FortMilk7 - Veg21 - DGLV11 - VitAOtherVeg7 - Fruit14 - VitAFruit3 - VitCFruit4 - MFE18 - Poultry4 - Fish3 - Egg11 - Legume14 - Soy13	5	1	255.3	79.9	85.1	132.7	280.3	540.4	656.8	353.9	50.7	99.5	256.8	180.2	130.4
30	Pohuwato	Optimised Diets - FP	1		195.4	100.2	88.6	124.1	170.2	190.9	158.8	109	33.9	2337.1	76.5	139.5	138.3
30		Optimised Diets - No-FP	2	1	240.6	100	117.2	128.4	205.2	212.8	333.8	240.4	73.3	1402	134.1	168.9	146.4
30		Best-case scenario	3	1	274.3	110.1	138.6	140.7	269.7	268.8	512.7	328.7	76	322.2	169.8	203.9	218.2
30		Worst-case scenario	4	6	155.5	62.7	69.2	32.3	142	96.3	84.1	56.2	10.6	44.5	39.2	100.7	96.4
30		Chinese convolvulus 8 - Vit A DGLV 8 - Fluid powdered milk (fortified)7 - Vit C rich fruit 1 - Soy beans and products 4 - Eggs, hen 10	5	0	186	71.8	85.6	149.3	150.9	205.3	106.5	182.4	91.8	2315.6	215.3	148.1	122.2
31	Sampang	Optimised Diets - FP	1		254.2	132.8	83.6	48.8	244.8	257.4	221	164	70.9	137.8	92.1	174.6	198.6
31		Optimised Diets - No-FP	2	2	280.8	134.2	100	81.7	269.2	279.4	240.1	185.1	93.5	271.7	122	161	198.6
31		Best-case scenario	3	2	302.2	155	128.8	86.3	335.8	360.6	387.2	272.8	95.8	323.5	202.2	207.4	233.6
31		Worst-case scenario	4	5	177.1	105.6	45.9	0.8	138	141.4	127.7	87.2	38	58.8	19.6	102.4	119.7
31		Soybeans7 - Fish3-Poultry3 - EnrichedGrain4 - DGLV7-Fruit1-other Vege7	5	5	187.3	106.9	49.6	23.8	152.6	143.9	146.5	99.8	41.7	60.9	39.8	106	122.5
32	Simalungun	Optimised Diets - FP	1		212.2	136.3	86	85.1	186.4	215.2	169.1	210.7	26.8	2012.4	152.3	161.8	176.2
32		Optimised Diets - No-FP	2	3	212.7	136.4	86.3	87.7	187.5	219	170.6	211.9	27.1	2015.4	154.6	163.5	178.9
32		Best-case scenario	3	3	214.7	136.5	87.1	87.7	187.7	219.2	170.8	214	27.6	2135.5	167.9	163.9	179.7
32		Worst-case scenario	4	1	211.6	135.7	84.8	75.2	184	212.6	167.8	186.8	25.3	1931.4	122	159.6	174.2
32		gulaidaunwaluh3 - spinach12 - toddler14	5	1	210.5	139.2	86.4	94.9	190.4	250.6	168.4	128.7	24.7	1754.2	195	163.4	211.5
33	Solok	Optimised Diets - FP	1		180.7	120.9	74.4	128.1	179.2	206.8	129.8	100	35.2	2352.9	220.9	122.9	150.6
33		Optimised Diets - No-FP	2	2	201.4	117.7	91.5	145.4	195	210.8	204.5	164	59.8	1925.4	266	164.4	201.7
33		Best-case scenario	3	2	203.9	117.1	79	134.9	195.3	203.5	181.9	157.6	55	2431.3	233.8	143.9	161
33		Worst-case scenario	4	4	160.2	100.6	52	2	102.2	88.7	77.9	69.3	13.4	492.6	28.2	101.7	83.8
33		Vege7 - Legume7 - Egg7 - MugBean1 - papaya3 - Kangkung3	5	1	193.1	111.5	70.9	126	158	169.9	106.9	102.6	51.3	1829.6	204.5	139.6	145
34	Tanah Bumbu	Optimised Diets - FP	1		311.5	153.8	90	100	186.3	238.1	289	231.4	55.6	281.8	231.1	177.4	278.4
34		Optimised Diets - No-FP	2	0	187.3	138.1	100	115.8	227	217	209.8	215.7	100	158.3	262.8	149.5	187.3
34		Best-case scenario	3	1	373.2	198.4	152.8	208.6	299.1	408.2	374.2	329.1	85.5	432.1	341.5	246	402.6
34		Worst-case scenario	4	6	182.5	99.6	24.8	1.6	78.4	55.8	97.7	75.3	11.1	30.7	7.4	71.5	99.2
34		dglv7 - sweetbacunfor3 - cookbean4 - cereal2	5	3	188	102.2	35.7	31.1	117.6	74.3	120.7	107.5	68.4	57.3	73.5	106.6	110.1
35	Tanggamus	Optimised Diets - FP	1		197.7	111.4	74.7	100	205.6	241.3	133.2	148	74.5	159.8	116.9	145.5	6.8
35		Optimised Diets - No-FP	2	2	214	100	93.4	100	246.1	242.9	214.8	204.4	100	193.8	169	157.9	7
35		Best-case scenario	3	1	259.9	128.6	108.7	171.7	308.6	314.3	350.6	312.4	120.7	370.1	292.4	197.2	9.2
35		Worst-case scenario	4	8	144.9	83.6	46.8	0.1	117.1	57	75.3	54.9	11.8	48.5	10.9	89.1	2.6
35		Egg4_VitAfruits3_VitCfruit3_Soybean5_DGLV4	5	3	180.4	96.2	57	76.7	146	122.6	109.7	81.3	41.6	71.6	86.1	120.3	4.1
36	Sintang	Optimised Diets - FP	1		224.3	103.6	135.5	100	207.2	213.6	207.8	141.5	75	189.2	175.8	158.1	194.4
36		Optimised Diets - No-FP	2	1	227.4	109.8	130.6	164.4	218.2	223.6	220	206.9	95.5	193.6	217.6	150.2	190.3
36		Best-case scenario	3	1	239.3	119.1	158.6	186.7	244.1	264.2	249.3	260.2	95.5	260.2	374.6	181.6	217.4
36		Worst-case scenario	4	2	189.5	98.8	82.2	49.8	162.1	157.6	129.9	96	29.4	125.1	94	122.8	148
36		vitadglv4 - soybean3 - vitafruit1	5	1	195.7	103	88.2	90.7	166.9	168	144.6	99.5	34.9	135.2	160.2	129.9	153.3
37	Kapuas	Optimised Diets - FP	1		223.9	120.7	99.4	93.9	164.3	205	169.8	130.9	34.3	197	144.2	144.3	249.3
37		Optimised Diets - No-FP	2	1	277.9	110.3	105.8	144.9	217.1	322.7	208.3	194.4	67.6	295.1	211.6	184.3	305.2
37		Best-case scenario	3	1	318.6	153.6	150.1	172.3	236.2	364.4	251	210.6	67.6	325.5	243.9	237	347.1
37		Worst-case scenario	4	4	179	93.5	61.7	0.9	116.5	130.6	85.4	92.8	15.4	111	30.7	94	147.1
37		susuuht3 - vitadglv5 - biskuit1 - kangkung1 - katuk1	5	2	184.9	93.5	69.7	22.1	131.3	137.3	103.8	108	33.5	111	65.9	123.7	166.9
