# Supplementary material for: Problem nutrients in diet of under-five children and district food security status: Linear programming analyses of 37 stunting priority districts in Indonesia
Source: PLoS One. 2024 Dec 19;19(12):e0314552. doi: 10.1371/journal.pone.0314552 (PMC11658495; doi:10.1371/journal.pone.0314552)
Supplement: S5 Table — (XLSX) [file pone.0314552.s005.xlsx]

## Sheet: S5_LP summary 36-59mo
No	District	Analysis	No	<100%AKG <65% AKG	Protein %	Fat %	Calcium %	Vit C %	Thiamin %	Riboflavin %	Niacin %	Vit B-6 %	Folate %	Vit B-12 %	Vit A RE %	Iron %	Zinc %
1	Aceh Timur	Optimised Diets - FP	1		179.7	90.7	49.1	42.4	163.8	120.1	124.6	94.2	16.5	119.6	48.6	96.5	59.2
1		Optimised Diets - No-FP	2	8	169.5	97.9	47.4	33.7	159.9	119.4	121.8	97.3	13.8	1898.1	41	90	57.2
		Best-case scenario	3	8	172.1	98.4	47.7	33.8	161.4	122.5	122.6	97.7	13.9	2083.1	41.3	91.7	57.3
1		Worst-case scenario	4	5	167	97.2	47	32.5	158.4	116.1	115.4	93.1	13.4	1802.6	32.4	88.9	56.4
1		gulaiPliek5 - mfe10_egg4_fishwobone4 - veg7_othveg4 - soybean2 - othstarchy1 - fruitvitc1 - biscuitunfort2 - milk2	5	5	156.5	80	43.1	51.4	154.8	91.9	81	83.2	16.9	106.4	44.2	82.4	50.9
2	Bangka	Optimised Diets - FP	1		168.8	111.8	73.5	158.4	158	197.5	185	100	52.3	231.4	303.5	110.6	133.9
2		Optimised Diets - No-FP	2	0	112.5	130.9	100	275.3	190.7	307.8	120.5	179.5	100	473.4	531.7	134.9	179.3
		Best-case scenario	3	0	274.3	183.9	140.1	331.8	302.4	489.5	322.3	322.5	112	4112.5	645	205.3	273
2		Worst-case scenario	4	12	87.9	31	11.7	0.1	53.8	15.6	27	12.8	3.4	2.3	0	31	28.1
2		refined21 - DGLV6 - Fishwobones10 - FPM7 - hatiayam3 - lempahdarat4	5	1	173	38.7	65.9	184.6	130.4	270.9	99.1	101.9	106.2	417.3	762.4	110.6	131.8
3	Bantul	Optimised Diets - FP	1		205.5	129.1	80.3	167.2	437.3	374.3	358	968.1	80	321.2	373.8	209.6	171.1
3		Optimised Diets - No-FP	2	0	193.6	118.3	100	188.3	374.1	379.7	315.6	882.4	100	293.9	287.3	178	187.6
		Best-case scenario	3	8	89.2	87.2	1066.3	109.1	22.1	13.7	168.4	26.4	295.9	52.5	2271.8	35.7	14.3
3		Worst-case scenario	4	11	39	50.8	508	16.4	0.7	0.7	6.9	0.5	46	1.2	472.1	10.1	3.7
3		FortMilk7 - MFE21 - ChickLiver1 - Egg10 - Fish10 - Legume14 - Soy12 - Veg21 - VitAOtherVeg10 - DGLV10 - BBC14 - FortSweetBake7	5	2	451.8	71	69.7	58.4	941	1240	1338.5	1430.8	54.2	4775.4	241.7	194.8	148.9
4	Bengkulu Utara	Optimised Diets - FP	1		164.5	60.5	68.4	80.9	188.7	140.8	126.7	135.5	50.4	1269	186.3	104.7	80.1
4		Optimised Diets - No-FP	2	3	186.8	74.9	90.4	117.5	199.9	207.4	147.7	198	92.5	1876.6	320.7	125.4	101.6
		Best-case scenario	3	3	206.7	82.7	96.2	140.7	225.1	230.7	180.6	246.4	97.3	1996	418.8	142.4	122.1
4		Worst-case scenario	4	5	143.6	43.2	59.7	45.7	151.8	89.8	95.5	115.2	36.3	1212.2	154.1	87	48.2
4		soybean7 - dglv7 - Fruit4 - Fishwobone7	5	5	164.4	45.7	63.8	51.4	154.5	107.1	106.4	129.3	41.9	1227	174.3	92	53.4
5	Bima	Optimised Diets - FP	1		234.6	114.7	83.3	43.6	245.4	196.6	234	168.3	75.6	187.4	106.9	148.9	198.4
5		Optimised Diets - No-FP	2	2	257.2	111.4	95.7	89.4	238.8	206.7	231.8	207	100	189.9	157	167.8	198.6
5		Best-case scenario	3	1	265.3	127.3	103.5	94.2	309	301.4	316.6	265.7	154.6	265.8	221.8	203.4	231.6
5		Worst-case scenario	4	4	186.1	99.9	47.6	5.4	162.6	108.3	147.6	90.8	46.7	79.8	20.5	106.1	124.5
5		kelor7 - tomat2 - jeruk2 - vitaotherveg3	5	2	198.3	106.2	67.1	51.9	173.5	116.3	163.5	126	54.9	98.7	79.4	117.8	154.7
6	Bolaang Mongondow	Optimised Diets - FP	1		215.5	76	58.3	37.4	168.4	105.1	421.9	288.2	48.8	242.8	98.5	110.3	53
6		Optimised Diets - No-FP	2	5	195.4	90.6	75.1	87.6	178.3	165.3	100	228.2	99.9	412.2	259.4	104.9	83.3
6		Best-case scenario	3	4	259.4	91.9	87.1	90.4	201.2	177.1	582.7	435	107.5	497	260.4	151.2	84.2
6		Worst-case scenario	4	8	113.2	35.2	49.9	13.7	112.6	66.3	51	71.6	14.5	43.8	53.2	68.5	36.1
6		specfood2 - fishwobones7 - vitADGLV14 - Eggs2 - redmeat1	5	6	153.3	40.8	53.7	47.8	125.1	117.2	62.7	158.6	63.2	105.3	205.2	83.1	46.3
7	Bondowoso	Optimised Diets - FP	1		164.1	131.9	55.7	11.3	183.4	191.1	101.2	80.8	19.8	179.8	62.6	91.6	70.5
7		Optimised Diets - No-FP	2	3	212.9	106.8	82.3	44.3	201.1	258.7	137.4	114.1	48.1	2411.3	126.4	125	100
7		Best-case scenario	3	3	217.1	145.2	87.6	49.4	227.3	274.7	259.5	157.8	52.3	2422.8	148.8	133.5	122.2
7		Worst-case scenario	4	8	137	98.3	34.6	0.1	103.6	86.1	69.9	60.7	10.1	53	12.7	64.5	47.1
7		MilkFort6 - Egg14 - GrainFort3 - soy12 - DGLV12	5	4	149.1	99.2	45.8	28.2	130.1	135.1	73.4	73.2	13.9	128.1	87.4	91	64.6
8	Bone	Optimised Diets - FP	1		467.1	120.9	56.2	37.8	277.5	304.5	1008	3664.4	52.2	691	117.5	151.8	203.2
8		Optimised Diets - No-FP	2	0	323.3	100	100	100	231.3	307.1	418.2	402.1	100	551.8	296	164.2	113.6
8		Best-case scenario	3	0	479.2	253.9	112.6	146.1	282.5	305.4	546.8	464.5	108.1	2172.3	370.9	204.6	228.9
8		Worst-case scenario	4	13	36.5	62.6	9.3	0.1	27.1	9.3	10.1	11.4	0.3	3	0	15	5.3
8		MFE14 - DRUMSTICKLEAVES4 - CAKALANG5 - CHICKENEGG7 - VEG21 - KATUK4 - NUTS3 - LEGUMES7 - BARONGKO4 - FORTIMILK2 - DAIR7	5	2	150.4	84.9	57.2	117.8	143.2	164.1	390.8	186.5	62.4	127.6	141.7	94.1	65.1
9	Buleleng	Optimised Diets - FP	1		169.5	72.8	73.7	146	184	172	103.8	111	98.1	186.1	225.6	128.2	100
9		Optimised Diets - No-FP	2	2	165.4	72.1	98.1	163.7	218.9	226.4	128.3	121.4	100	184.3	290.4	120.3	100
9		Best-case scenario	3	0	257.1	142.9	108.5	249	337.4	366.3	280.1	222.6	137	417.8	448.2	185.3	185.6
9		Worst-case scenario	4	11	96.7	20.2	32.4	2.6	84.5	25.8	43.6	21.9	4.6	4.5	7.6	46.8	11.6
9		RTEcereal1 - fruit4 - egg14 - endelbean1 - dairypro10- VitADGLV5	5	1	170.4	55.3	81.7	150.1	195.1	211	97.9	119.4	77.3	218.6	246.8	121.7	87.6
10	Jember	Optimised Diets - FP	1		173.3	121.1	54.2	42.1	159.2	172.3	137.4	100	47.6	143.2	102.7	101.2	96.6
10		Optimised Diets - No-FP	2	2	178.4	115	64.1	100	173.4	211.1	172.6	142.2	58.6	164.7	191	126.6	106.9
10		Best-case scenario	3	2	194.1	127.3	66.6	104.1	197	213.8	194.9	158.2	62.7	181.2	208.1	133.1	119.9
10		Worst-case scenario	4	4	143.4	100.5	45.4	3.8	134.3	109.4	98.1	67.3	34.8	71.3	39.7	91.6	69.9
10		soy12 - egg7 - fortimilk7 - DGLV3	5	3	158.6	117.6	53.4	58	169.4	163.5	119.8	92.3	44.6	112.3	99.6	110.2	88.9
11	Kampar	Optimised Diets - FP	1		192.4	120.5	57.5	24.7	129.8	88.6	122.4	144	18.4	125.6	100	71.4	91.9
11		Optimised Diets - No-FP	2	4	199.7	121.7	69.5	70	132.8	108	123	172.8	27.3	144.4	162	82.4	100
11		Best-case scenario	3	4	215.4	131.2	81.9	74	176.4	143.8	174.1	208.5	39.8	1876.9	198	88.5	114.8
11		Worst-case scenario	4	7	163.2	109.1	47.7	4.9	77	43.8	77.3	75.5	5	46	42.5	49.4	65.6
11		Egg4_Patin2_Papaya1_DGLV6_Mungbean1	5	4	182.9	111.6	50.2	34.2	84.6	65.1	94.8	87	15.2	70.1	82.7	62.5	76.4
12	Kediri	Optimised Diets - FP	1		160.8	47.2	62	100	148.1	100	100	95.9	28.2	100	100	99.3	59.8
12		Optimised Diets - No-FP	2	3	197.1	99.4	69.4	100	163.8	219.7	141.1	134.1	73.7	142	201.6	124.1	100
12		Best-case scenario	3	2	227.8	114.7	86.9	185	218.1	268.8	204.6	182.2	80.5	235.2	220.3	150.1	121.7
12		Worst-case scenario	4	11	109.1	12.8	35.8	0.1	92.6	11.3	50.1	16.4	1.5	2.4	0	54.6	6.8
12		poultry4 - egg4 - tempe4 - nutsEndel1 - avocado1 - papaya1 - fruitvitA - dglv5 - kangkung2 - bakery4 - juicevitC1 - milkfort7	5	4	146.3	38.6	47.8	119.8	115.8	95.3	89.7	66.6	38.6	69.8	99	84.8	43.7
13	Kepulauan Aru	Optimised Diets - FP	1		214.8	108.4	54.9	43.5	210.5	147.2	279.4	198.9	39.2	184.7	100	124	97.3
13		Optimised Diets - No-FP	2	3	218	100	63.3	99.3	199.5	139.9	285	236.1	47.9	183.2	165.2	136.3	100
13		Best-case scenario	3	2	237.9	112.6	71.6	102.6	249.9	178.7	528	376.6	67.4	267.5	225.2	158.1	115.4
13		Worst-case scenario	4	6	142.7	80.8	35.4	2.2	157.9	66.5	107.9	87.6	18.1	58.5	28.2	74.9	46.8
13		cakalang7 - katuk4 - papaya5 - fluidpowdermilkfor4 - biscuitfort2	5	3	178.5	90.2	47.3	98.8	173	85.4	265.9	167.1	36.5	124.4	103.9	112	64.3
14	Kepulauan Sula	Optimised Diets - FP	1		278.4	100	64.7	15.9	249.6	95.3	517.6	426.6	11.4	158.3	141.3	117.1	129.1
14		Optimised Diets - No-FP	2	3	258.3	100	78.8	56.6	270.2	107.1	530.1	512.1	40.7	160.7	198.1	124	127.4
14		Best-case scenario	3	3	313.4	163.6	92.3	57.4	297.1	144.6	574.1	561.4	55.9	267.2	223.1	148.9	153.7
14		Worst-case scenario	4	11	77.3	49.3	30.3	0.2	80.4	21.4	36.8	23.7	2	5.9	0.6	43.1	7.6
14		Fishwobone14 - Convolvulus7 - Papaya5 - Dairy - bakerybfc3	5	6	154.6	42.3	43.1	48.2	159.5	59.3	287.4	270.3	39.9	65.9	155.8	75.5	56.8
15	Kerinci	Optimised Diets - FP	1		156.7	103.8	45.7	28.4	131.9	156.9	94.9	100	39.4	200.2	182.5	88.9	52.3
15		Optimised Diets - No-FP	2	3	208.2	104.8	56.1	100	154.6	198.2	134.4	142.3	67.4	1059.1	301.5	119.9	79.2
15		Best-case scenario	3	3	214.6	121	63.9	135.7	165.7	213.4	145.3	166.4	72	1063.1	308.1	122.7	82.3
15		Worst-case scenario	4	8	122.2	83	37.8	2	100.3	73.7	64.9	59.8	14.4	32.1	15	67.4	33.6
15		MFE15 - VEGE10 - AVOCADO2 - PAPAYA2 - ORANGE2 - TOFU4 - TEMPE1 - TODDLERMILK2 - CRACKERS2 - SPECIAL FOOD(1)3 - DAIRY4	5	2	187.3	97.8	51.7	107.1	135.7	125.7	103.7	114.7	46	633.8	149.5	96	71.5
16	Kolaka	Optimised Diets - FP	1		208.1	100.7	53.7	32.4	170.8	148.6	153.4	149.7	33	823.2	86.6	132.2	100.6
16		Optimised Diets - No-FP	2	3	207.7	100	74.9	46.2	189.3	166.3	164.2	168.1	42.7	612.8	104.6	137.4	100
16		Best-case scenario	3	3	254.6	110.7	80.1	48.6	228	206.4	338.8	268.7	51.1	2045.8	143.4	160.9	125.2
16		Worst-case scenario	4	7	137.1	70.6	38.2	20.4	129.8	61.1	90.4	86.9	18.6	56.8	33.5	71.8	61.2
16		Ancovy - Shrimp - Banana - Fluid Fortification - Kangkung - Cooking oil	5	1	186.3	48.9	103.1	67	137.9	169.3	131.9	212	80.5	90.3	192.5	147.6	77
17	Kutai Barat	Optimised Diets - FP	1		183.3	126.3	76.3	143.8	159.2	252.6	157.5	122.4	34	294	248.2	124.5	182.4
17		Optimised Diets - No-FP	2	2	196.2	113.5	93.3	171.9	164.1	273	136	177.7	57	332.2	253.7	133.3	159.6
17		Best-case scenario	3	1	216.1	141.5	101.4	210	208.8	333.7	185.3	216.8	62.1	495.2	367.8	162.5	206.3
17		Worst-case scenario	4	3	151.8	103.8	61.1	54.1	111.2	113.8	84	85.5	20	73.1	104.6	90.7	78.8
17		dglv7 - cereal3 - powdermilknonfor7 - cookbean4	5	0	166.3	105.7	69.4	85.8	159.4	144.6	103.5	120.5	65.1	159.9	174.4	105	102.6
18	Lebak	Optimised Diets - FP	1		169.2	115	46.8	79.4	233.5	365.9	548.7	623.4	71.4	144.6	100	100	124.4
18		Optimised Diets - No-FP	2	1	201.1	100	81.6	100	279.1	525.6	694.5	672.4	100	171.1	123.2	152.6	116.8
18		Best-case scenario	3	1	238.4	138.8	85.3	115.2	512.9	602.4	878.5	843.7	123.4	280.2	216.1	174.7	176.5
18		Worst-case scenario	4	9	129.1	75.1	25.7	0.1	80.5	36.8	68	46.6	6.1	13	0.4	50.3	46.7
18		soy7_dglv2_fruitC2 - casava1 - cereal1 - fish4 - mfe14	5	9	151.2	76.2	31	29.6	87.2	59.1	79.9	56.2	21.9	27.7	17.3	59	52.3
19	Lingga	Optimised Diets - FP	1		169.8	100	59.2	100	162	166.1	139.2	107.7	53	210.6	162.9	105.7	130.7
19		Optimised Diets - No-FP	2	1	208.6	100	98.9	184.8	204	297	147.9	165.3	100	1331.9	298.6	172.2	204.9
19		Best-case scenario	3	0	266.7	144.5	108.5	212	284.6	385.7	273.2	251.4	117	2782.6	346.8	208.4	256.1
19		Worst-case scenario	4	11	100.8	41.3	30.7	0.2	76.4	28.9	39.1	26.2	6.6	5.6	9.4	52.1	33.1
19		DGLV6 - daunSingkongTumisBelacan4 - Hatiayam2 - Lendot1	5	5	118.3	39.6	41.9	56.8	88.9	108	58	84.1	84.9	160.9	489.4	78.9	46.6
20	Majalengka	Optimised Diets - FP	1		205.4	123.2	54.9	66.8	169.3	145.3	150.4	118.9	53.1	146.9	114.4	89.3	117.5
20		Optimised Diets - No-FP	2	0	170.9	100	100	156.2	156.1	170.6	100	114.1	100	128.7	284.8	109.8	100
20		Best-case scenario	3	0	326.6	186.8	113.8	198.7	286.9	344.3	268.7	266.6	133.3	352	342.7	175.7	194.4
20		Worst-case scenario	4	12	67	35.2	6.2	0.1	29.7	9.4	12.9	11.8	0.8	2.3	0	26.1	18.6
20		milkunfort5_fortmilk2 - tempe4_tofu4 - organmeat1_quail2 - fruitvitA3_fruitvitC3 - veg21 - cereal1 - bakeryunfort4 - fermtdcasava3 - egg7	5	8	103.1	42.5	32.4	135.5	76.9	98.2	37.8	63.4	48.9	58.3	135.9	64.3	42.6
21	Mamasa	Optimised Diets - FP	1		232.6	96.9	49.6	58.4	147.7	120.8	186.6	182.4	65.5	256.3	137.8	108.2	94.1
21		Optimised Diets - No-FP	2	1	253.8	100	85	177.8	184.1	172	208.7	198.3	100	307.1	334.6	129.7	113.6
21		Best-case scenario	3	1	293.8	120.1	86.5	209.7	248.2	216.9	233.6	259.7	114.4	376	353.9	147.3	139.3
21		Worst-case scenario	4	6	173.9	75.6	35	1.8	112.5	59.6	116.6	111.9	14.8	66.2	7.9	75.7	57.6
21		MILK1 - SFWB3 - CASSAVALEAVES5 - FRUIT7 - LEGUMES6	5	0	253.3	96.7	65.8	163.6	148.5	129.5	206.9	221.9	83.7	248.7	244.6	118.1	110.4
22	Memberamo Tengah	Optimised Diets - FP	1		112.7	94.1	54.6	159.8	197.9	165.2	99.4	128	50	125	194.8	91.9	75.9
22		Optimised Diets - No-FP	2	4	125.6	98.8	62	316.3	247.4	215.4	121.5	332.8	78.4	322.6	366.7	113.6	96.9
22		Best-case scenario	3	4	143.3	99.2	67.5	329.1	257.9	215.4	126.6	341.7	78.7	323.1	383.1	120.8	96.9
22		Worst-case scenario	4	5	100	75.6	44.4	72.7	155.6	129.2	76	68.4	32.4	34.6	44.8	79.5	53.8
22		vegetables7 - fruit3 - meatfisheggs14 - dairyproduct3 - smallfishbone2 - VADGLV14	5	3	182.9	47.8	66.1	73.6	142.2	101.7	111.2	116	30.5	251.7	88.5	91.9	34.4
24	Manokwari	Optimised Diets - FP	1		142.1	107.7	52	60.9	184.3	112	140.9	94.4	52.7	100	100	105.9	100
24		Optimised Diets - No-FP	2	3	223.2	100	57.2	100	198.5	144.7	274.8	235.6	96.4	216.1	111.4	128.2	89
24		Best-case scenario	3	1	284.4	200.1	84	150.3	279.6	207.8	362.6	285.3	100.4	1959.4	252.1	155.1	136.5
24		Worst-case scenario	4	13	62.7	56.7	18.7	0.9	59.6	17.1	30	16.8	2.2	3.8	1.3	36.3	9
24		fluid7 - katuk2 - Kangkung5 - sweeat yellow potato1 - cakalang7 - sweat orange1	5	5	106	58.8	34.7	68.9	73.9	58.5	173.2	127.6	30.2	90.1	97.2	65.6	32.8
23	Manggarai Barat	Optimised Diets - FP	1		187.8	100	55.1	57.8	146	142.6	115.5	205.2	43.2	191.7	100	100	82.5
23		Optimised Diets - No-FP	2	2	199.4	100	67.6	100	139.8	125.9	169.5	301.8	67.4	186.9	179	100	100
23		Best-case scenario	3	2	229	130.9	77.4	114.6	192.2	201.3	235.9	359.4	71.7	479.8	368.5	131	110.1
23		Worst-case scenario	4	10	111.5	69.6	38.8	4.1	93.4	48.4	46.7	58.3	5.3	27.4	16.2	54.5	25.1
23		veg14 - cassavaleaf5 - EndelBean1 - CerealDrink1 - honey1 - egg4 - fishwobone4 - smallfish4	5	8	143.9	69.5	43.6	39.4	98.9	68.1	61.8	170.1	34.4	64	49.7	63.6	47.5
25	Muara Enim	Optimised Diets - FP	1		147.9	104.8	51.8	120.5	189.9	173	139.3	114.8	55.2	158.5	136.7	103.6	132.6
25		Optimised Diets - No-FP	2	2	206.2	100	88	225.1	187.7	274.3	139.3	187.6	92.5	393.8	274.2	149	197.7
25		Best-case scenario	3	1	231.1	147.8	97.1	240.2	283.9	360.5	205.1	239.1	100.7	552.4	339	164.9	249.2
25		Worst-case scenario	4	7	116.9	58.7	27.7	44.1	94.8	75.7	58.5	68.7	28.2	60	68.4	56.8	78.9
25		Engrain7 - bean2 - dglv6 - fruit5 - Fishwobones4 - Poult3	5	3	134.4	65	30.5	53.2	110.7	84	77.4	87	36	73.4	101.6	66.1	89.2
26	Nganjuk	Optimised Diets - FP	1		154.4	88.8	53.5	100	149.7	103.4	103.4	89.8	47.6	113.3	110.9	99.5	82.2
26		Optimised Diets - No-FP	2	2	202.7	100	65.9	100	180.3	213.3	139	100	80	166.1	133.5	112.6	100
26		Best-case scenario	3	2	238.9	147.1	90.2	139.7	224.8	272.5	226.9	156.9	85	238.2	196.6	157.2	145.7
26		Worst-case scenario	4	11	89.9	23.2	21.9	0.1	78.5	12.9	43.9	13.1	2.9	2.2	0	40.7	7.1
26		mfe14 - egg7 - lele4 - veg21_dglv7_carrot4 - soybean14 - endelNuts1 - uht4 - fruitvitC2 - fruitvitA2 - enrichgrain2	5	4	145.7	34.4	38.1	101.4	117.1	103.3	80.5	72.7	49.2	83.2	99.3	75.1	49.5
27	Nunukan	Optimised Diets - FP	1		171.1	108	61.8	139.6	175.9	202.8	166.9	101.6	38.6	439.8	153.2	100	161.7
27		Optimised Diets - No-FP	2	1	204.6	100	100	266.6	256	399.8	182.9	188.2	82.6	597.8	334.9	149.9	251.1
27		Best-case scenario	3	1	267.1	163.4	142.5	468.1	309.4	551.2	285.1	266.3	85	833.3	566.1	206	366.1
27		Worst-case scenario	4	10	114.7	56.2	19.5	0.4	77.8	40.2	69.3	42.9	6.5	25.4	3.9	47.8	51
27		cookbean3 - smallfish5 - milkfor7 - sweetbakunfor3	5	1	162.8	68.4	100.3	293	187.8	392.7	112.5	97.5	59.6	378.9	348.8	156.3	259.7
28	Parigi Moutong	Optimised Diets - FP	1		237.1	89.4	56	5.7	173.3	122.9	342.2	240.2	36.7	320.1	49.9	102.3	92
28		Optimised Diets - No-FP	2	6	237.5	95.3	57.8	13.6	192.2	129.6	352.8	260.2	43.7	324.3	90.3	106.9	99.7
28		Best-case scenario	3	5	254.1	97	68.2	13.9	206.1	150.4	353.9	275.9	49.5	570.1	90.7	107.8	101.5
28		Worst-case scenario	4	4	216.7	79	51.8	0.5	159.7	99.4	80.4	117.5	23.1	228.1	30.2	80.1	73.1
28		dairy2 - dglv8 - legumes6 - fruits3 - meatfishegg14 - fishwobone19	5	4	241.6	79	56.7	8.7	177.4	101.8	202.5	191.8	29.9	445.8	52.7	83	83.2
29	Pekalongan	Optimised Diets - FP	1		204.6	149.5	53.9	57.8	138.8	1173.1	365.9	833.6	37	958.5	175.8	79.6	107.7
29		Optimised Diets - No-FP	2	2	228.3	135.2	84.2	104.3	215.1	1350.3	370.3	847.4	87.8	947.3	258.8	141.8	132.6
29		Best-case scenario	3	2	269.1	175.4	94.4	150.3	235.8	1387.9	502.9	912.5	95.2	1077.1	344.7	156.6	173.6
29		Worst-case scenario	4	11	126.1	85.3	27.9	0.2	55.6	29.9	37.1	35.6	3.7	9.3	6.7	42.7	43.8
29		MFE18 - Egg10 - Fish7 - ChickLiver1 - Legume14 - Soy12 - Veg21 - DGLV10 - OtherVeg10 - BBC14 - FortSweetBake5 - FortMilk7	5	0	383	87	68	66.2	543	910.9	1905.6	899	67.6	1282.2	231.7	188.4	140.2
30	Pohuwatu	Optimised Diets - FP	1		173.3	100	56.3	46.6	170.6	190.1	114	104.9	27.5	3459	143.9	108.3	88.1
30		Optimised Diets - No-FP	2	3	185.2	100	82	78.3	224	185.2	218.9	207.7	52.3	2843	232	115.3	100
30		Best-case scenario	3	3	234	116.2	89.5	79.8	250.8	246.5	416.9	313.1	61.7	430.4	251.5	140.6	121.8
30		Worst-case scenario	4	9	121.9	60.6	43.5	24.7	132.3	77.1	56.8	54.2	11.3	52.8	33.1	66.3	49.8
30		Chinese convolvulus, raw8 - Fish Tuna (tongkol)10 - FluidorPowderedMilk(Fortified)4 - Other Fruit 2 - Soy beans products 2	5	3	154.4	66.4	53.6	36.5	179.2	97.5	231.7	211.8	36.6	66.5	116.8	86.5	74.5
31	Sampang	Optimised Diets - FP	1		247.4	130	60.4	15.9	192.4	227	167	131.9	60.2	179.2	68.1	132.6	102
31		Optimised Diets - No-FP	2	3	280.8	112.8	72.3	33.5	227.1	217.6	197.4	188.3	68.2	321.6	100	133.3	118.3
31		Best-case scenario	3	3	285.5	142.7	78.8	37.8	255.2	297.4	312.3	242.6	72.4	357.9	128.7	151.3	128.6
31		Worst-case scenario	4	4	199.2	107.3	43.1	1.4	145.6	175.9	119.8	92.7	45.4	129.3	30.9	106.6	86.5
31		MFE3-soybean7 - VitAsourceVege7-Fruit2	5	4	204.6	107.5	44.3	14.1	145.6	178.5	119.8	109.5	46.5	129.3	46.4	106.9	86.5
32	Simalungun	Optimised Diets - FP	1		182.8	93.5	53.7	30.2	211.6	172.6	107.3	84.3	18.3	2448.2	55.5	100	64.2
32		Optimised Diets - No-FP	2	4	219.5	85.7	69.3	100	194.9	126.4	117	182.8	23.8	1167.1	137.7	100	93.4
32		Best-case scenario	3	3	255.3	102.5	82.3	109.2	260.6	246.4	161	198.2	40	3565.9	235.6	134.2	97.9
32		Worst-case scenario	4	10	139.7	54.5	44.5	1.1	116.1	55	58.3	57.9	7.6	32.2	15.1	72	46.6
32		MSFGulaiWaluh5 - mfe14 - fishkembung7 - anchovy3 - fruitvitC1 - dglv7_casvleaf5 - milkfort7	5	6	187.2	50.6	49.3	62.6	119.3	50.8	65.9	176.9	15.3	276.7	90.4	72.9	52.3
33	Solok	Optimised Diets - FP	1		140	102.1	42	6.6	141.2	130.8	100	77.7	26.4	1371.8	38.8	81	78.4
33		Optimised Diets - No-FP	2	4	143.6	98.5	51.2	67.6	151.9	162.6	112.1	100	31.6	1327.4	120.5	100	100
33		Best-case scenario	3	3	163.2	120	56.4	78.6	215.7	205	151.1	135.2	45.8	1929.9	151.4	104.1	114.8
33		Worst-case scenario	4	10	112	88.4	32.5	0.1	84	31.9	56.4	35.7	7	31.3	9.7	57	27.6
33		vege6 - dairy5 - papaya1 - kangkung1 - CassavaL1 - carrot2 - tempe2 - QE2 - MSF3 - crackers3	5	2	157	98.2	45.6	51.5	123.9	184.7	77.7	95.5	73.8	1470	422.8	93.3	84
34	Tanah Bumbu	Optimised Diets - FP	1		235.9	130	66.2	149.5	179	209.2	233.9	178	44.9	345.4	147.3	106.7	148.9
34		Optimised Diets - No-FP	2	2	266.6	103.4	97.5	100	248.1	326.4	180.3	184.8	74.5	442	189	146.2	163.3
34		Best-case scenario	3	1	321.5	179.2	109.9	206	299.4	372.3	380.9	324.2	82.4	484.6	300.3	176.6	210.3
34		Worst-case scenario	4	8	147	95	20.2	0.9	71.4	48.2	73.8	78.9	6.3	30.3	15.9	55	63.3
34		dglv2 - bakeryunfort4 - dairy7 - fruitvitC1 - juicevitC1 - beans1 - egg7 - fishwobones4 - anchovy1 - crab1	5	3	170.3	96.2	33.2	88.9	100.6	95	83.5	92.9	20.1	108.3	36.5	71.2	70.4
35	Tanggamus	Optimised Diets - FP	1		222.9	116.2	48	41.4	150.1	174.6	161.7	233.4	94.6	821.7	100	103.8	151.2
35		Optimised Diets - No-FP	2	3	231.7	115.8	48.6	45.1	150.4	181.3	167.5	239	99.8	819.7	117.1	109.3	152.7
35		Best-case scenario	3	2	233.8	117.8	49.6	46.8	153.4	184.4	171.1	244.6	102.9	872.8	134.7	110.1	157.2
35		Worst-case scenario	4	3	221.5	115.6	43.8	18.2	133.4	157.3	151.5	169.6	79.4	771.1	53.5	98.1	148.9
35		casavaleaf2_bittergourd1 - mfe14_egg4_fishwobone4 - soybean7 - cerealfort1 - bakeryunfort	5	2	222.6	115.6	45.9	33.3	146.1	167.8	160.8	227.8	90.4	805.1	86.2	103	150
36	Sintang	Optimised Diets - FP	1		176.5	109.2	103.6	197.8	229.1	254.5	176.9	199.4	100	249.6	224	167.5	254.7
36		Optimised Diets - No-FP	2	1	252	108.4	136.3	170.8	209.2	252.8	240.4	152.1	45	300.3	199.8	166.3	276.8
36		Best-case scenario	3	0	289.1	143.7	179	221.1	280.8	355.9	301.6	308.1	114	2146.3	301.6	232.8	319.5
36		Worst-case scenario	4	3	167.6	81.8	65.5	17.8	116.2	74.2	92.4	81.1	14	78.8	49.9	100.4	126.4
36		vitadglv5 - fishwbone1 - nut2 - biskuit1	5	2	168.3	81.8	67.4	24.2	116.2	74.9	92.7	85.1	17.1	78.9	79.9	101.3	127.1
37	Kapuas	Optimised Diets - FP	1		219.4	134.2	71.5	26.6	143	155.2	164	148.8	28.4	211.1	100	117.3	135.8
37		Optimised Diets - No-FP	2	1	248.3	108.5	100	105.6	200.2	234.2	216.4	237.3	61.3	326.8	146.8	156.9	237.9
37		Best-case scenario	3	1	267.5	151.8	134.4	136.1	230.3	343.9	237.6	261.1	61.3	457.6	234.8	207.7	271
37		Worst-case scenario	4	6	163	87.6	53.1	0.8	104.2	62.2	74.1	81.7	11.5	48.8	12.8	84	97.1
37		fishwobone7 - vitadglv4 - soybean2 - egg7 - biskuit2 - kangkung1	5	2	191.9	92.7	76	18.5	131.9	120.6	96	109.5	28.7	123.3	72.4	126.6	146.7
